# Supplementary material for: CRKL regulates alternative splicing of cancer-related genes in cervical cancer samples and HeLa cell
Source: BMC Cancer. 2019 May 27;19:499. doi: 10.1186/s12885-019-5671-8 (PMC6537309; doi:10.1186/s12885-019-5671-8)
Supplement: Supplementary file 1 — Primers sequence (xlsx 13 kb). Information of primers used in RT-qPCR experiments. (XLSX 12 kb) [file 12885_2019_5671_MOESM1_ESM.xlsx]

## Sheet: Sheet1
Information of primers used in RT-qPCR experiments
Knockdown
CRKL-F	CGGGTCTCCCACTACATCAT
CRKL-R	GGTTGGGTGCTGAGACAGAT
Alternative splicing events
NTHL1-M-R	GGCTGCCTAGGGAGCTGTGG
NTHL1-A-R	CCCCCACAGGGGAGCTGTGG
NTHL1-M/A-F	CCATGCGGCCATCAGAGACC
ADAM8-M-R	TCCAGCTGAGGGTGCTGTTG
ADAM8-A-R	TCCTCCCAGGGGTGCTGTTG
ADAM8-M/A-F	TGGAACGCATGGCTTCTCTG
RAC3-M-R	CCCCACGGCGCCGTCGCCGA
RAC3-A-R	CGCACTCACCCCGTCGCCGA
RAC3-M/A-F	CGGCGCTCGGCTGTCTCC
SIN3A-M-R	CAGCTACCAGGTTTCAGCCA
SIN3A-A-R	TCACCCCAGGGTTTCAGCCA
SIN3A-M/A-F	TGAATACCACCTTCAGCCTCT
ARHGAP33-M-R	GGGTAGGAACCTGGGCAGGG
ARHGAP33-A-R	GGCACTGACCCTGGGCAGGG
ARHGAP33-M/A-F	GCCACCTCCCAACTCCCTAGCA
MAPK8IP3-M-R	TGGGACTCAGCTGCTTGTAC
MAPK8IP3-A-R	CGCCCGCACCCTGCTTGTAC
MAPK8IP3-M/A-F	AGCAGAAGCGCGAGCAGTA
PTK2B-M-F	TGGATGTTCGCCGTGTGCAT
PTK2B-A-F	ACACCCCAGCCCGTGTGCAT
PTK2B-M/A-R	GTGGACAGAGATCAGGCTTGG
NCKAP1-M-R	TGCTAGATATGATTGTACAAGA
NCKAP1-A-R	AATTTTACAGAATTGTACAAGA
NCKAP1-M/A-F	GTTCCACAGTCTACAGGTA
VAV3-M-F	ACCAGCCCACCCTGCCATTT
VAV3-A-F	CCAACTTACCCCTGCCATTT
VAV3-M/A-R	TTGCCATCGCTCGGTATGACTT
TRAIP-M-R	CAGAAGCAAGTTGCAGACAG
TRAIP-A-R	TTCTTATAGTTTGCAGACAG
TRAIP-M/A-F	CATGATTTCCTTGTCAGCACTC
CRY1-M-R	CTACAAAAAGGTAAAGAAGA
CRY1-A-R	TAACCATAGGGTAAAGAAGA
CRY1-M/A-F	CCAAGGAATCTGAACACA
VEGFA-M-R	TCCGCATAATCTGCATGGTG
VEGFA-A-R	GATGCCCACCCTGCATGGTG
VEGFA-M/A-F	CATCTTCAAGCCATCCTGTGT
ULK3-M-F	CCAGGGCGGTTGCTCGCCCC
ULK3-A-F	TCTGCTCACTTGCTCGCCCC
ULK3-M/A-R	CCCTGCTCTCCCGAGACTGC
TSC2-M-F	CCGCCAGCGGATCTGCGAGG
TSC2-A-F	TGCCTTCAGAATCTGCGAGG
TSC2-M/A-R	GCAATACCGTCCAAGGCCAGTG
CLK1-M-F	ACAATTTCATATCTTGCACT
CLK1-A-F	ATTCTATACAATCTTGCACT
CLK1-M/A-R	AGAACCAGGAGTGTAGAG
OPTN-M-F	AACTTTTGGAGTGACTTTTC
OPTN-A-F	TCCGCACATAGAACTTCTGC
OPTN-M/A-R	GGTAAACGTGTCCAGGTT
ERCC6-M-F	ATTCCATCTCCTTAACCGCT
ERCC6-A-F	CATCTTGGGACTTAACCGCT
ERCC6-M/A-R	GAAACGGCAGAAGAAAGTG
UHRF1-M-F	GACCGGAGAGCGCCGACACC
UHRF1-A-F	GGAGGTCGAGCGCCGACACC
UHRF1-M/A-R	CCCTGTAGAACAGCCTCTGC
EIF4E2-M-R	GGACAACAGCCTTTCTCTTG
EIF4E2-A-R	ACTGCTCCACCTTTCTCTTG
EIF4E2-M/A-F	TTGAAAGATGATGACAGTGG
MELK-ES-M-R	GAAAAAGAACCTGAGGGGCG
MELK-ES-A-R	GCAAATCACTCTGAGGGGCG
MELK-ES-M/A-F	GCGGAAGCGGCCACAACC
MELK-MXE-M-F	AAAACCCAAGGGTAACAAGG
MELK-MXE-A-F	GGTTCTTGAGGGTAACAAGG
MELK-MXE-M/A-R	CTGATCCAAGATATGATTTGCC
UBE2A-M-F	TTTGAGGATGTCTATGCAGA
UBE2A-A-F	CATCCAAATGTCTATGCAGA
UBE2A-M/A-R	TGGATGTTAGAATGGAAGAC
UCHL5-M-F	CCTATTTTCCCTTTTCTACT
UCHL5-A-F	ATCAGAATATCTTTTCTACT
UCHL5-M/A-R	GAAGGAAGCATAATTATCTGCC
MUTYH-M-R	CTCGCGGGAGGCCATCATGA
MUTYH-A-R	GGCCTATAAGGCCATCATGA
MUTYH-M/A-F	GCCTGACTGTTGTTCTTAGCAT
EPS15-M-R	GAGAAAAACGTGGGTTGTAT
EPS15-A-R	ATTAAGACAGTGGGTTGTAT
EPS15-M/A-F	TATGGGCTAGTAAGGTAGAAGG
ATM-M-R	ACATCACTGTCTGGTAAATA
ATM-A-R	ACTTCAGCAGCTGGTAAATA
ATM-M/A-F	TCTGGAATCATACGGCTGGAAT
RACGAP1-M-F	AGGAGATACATTCAGTCAGC
RACGAP1-A-F	ATCCATCTTTCTGGTCTGGC
RACGAP1-M/A-R	GTTTTCAAACCGGAGCTGTGG
SMUG1-M-R	GCTGGACCAGGTGACAGCGG
SMUG1-A-R	TGCCTCCTTGGTGACAGCGG
SMUG1-M/A-F	CTGGCTCAGCTCAGCATTG
CDC16-M-R	GATACTGTTGCTGGTCGAGG
CDC16-A-R	TGGGGTTCTTCTGGTCGAGG
CDC16-M/A-F	CGGCCTTCGAGTCCTGGG
TUBG2-M-F	ATTCTCCCAGGGTGAGAAAA
TUBG2-A-F	CCATCCAGAGGGTGAGAAAA
TUBG2-M/A-R	CTCCAAACTGTCACTTCCA
CEP76-M-R	TTAAAAAAAACTAATATTGA
CEP76-A-R	TTAAAAAAAAGTTTTGGGTG
CEP76-M/A-F	TTCACAGGCACATGGAAC
ERCC1-A5SS-M-F	CATCTGGAGCCTTTTAGAGT
ERCC1-A5SS-A-F	AAAAGCTTACCTTTTAGAGT
ERCC1-A5SS-M/A-R	CATCTCTCACGATAAATGAGTG
ERCC1-CE-A-F	TCACGTGATCCTTTTAGAGT
BCL2L1-M-R	CTTTGAACAGGATACTTTTG
BCL2L1-A-R	GACAAATTGGGATACTTTTG
BCL2L1-M/A-F	AGTGGATGGTCAGTGTCT
ITSN1-M-F	AAAAAACCTGAAATTGCCCA
ITSN1-A-F	CTCTCAAAATAAATTGCCCA
ITSN1-M/A-R	TCTCCTTCCCACCATCCA
CHEK2-M-F	AATCAGTAATCTGCACAGCC
CHEK2-A-F	TCATAGAAAACTGCACAGCC
CHEK2-M/A-R	GGGAGAGCTGTTTGACAA
APC-M-R	CCATTTCCACCTTGGTTCCC
APC-A-R	AAGCGCGTATCTTGGTTCCC
APC-M/A-F	GGTTCAACTACACGAATGG
POLM-M-F	CAACTTCCCCCTGCGGAAGC
POLM-A-F	CGTCATGGCC CTGCGGAAGC
POLM-M/A-R	CTCCAGCACCACCAGGAC
SCRIB-M-R	CGTCCTCTCTATTAATGGAG
SCRIB-A-R	CACACTGCAGATTAATGGAG
SCRIB-M/A-F	GAGGGCTGGGAGGAAGAG
