# Supplementary material for: CRKL regulates alternative splicing of cancer-related genes in cervical cancer samples and HeLa cell
Source: BMC Cancer. 2019 May 27;19:499. doi: 10.1186/s12885-019-5671-8 (PMC6537309; doi:10.1186/s12885-019-5671-8)
Supplement: Supplementary file 2 — RNA-seq reads of cervical cancer samples (xlsx 13 kb). Summary of RNA-seq reads of cervical cancer samples obtained from TCGA database used in alternative splicing analysis. (XLSX 12 kb) [file 12885_2019_5671_MOESM2_ESM.xlsx]

## Sheet: Sheet2
Summary of RNA-seq reads obtained from TCGA database used in alternative splicing analysis
Sample	Total reads	Total mapped (%b)	Uniquely mapped (%c)	Splice reads (%d)
TCGA-C5-A1BE-01B-H	172988926	169763543(98.14%)	152567073(89.87%)	25313378(16.59%)
TCGA-C5-A1BF-01B-H	167779210	162304039(96.74%)	145146168(89.43%)	24295664(16.74%)
TCGA-C5-A1BJ-01A-H	269369564	253850821(94.24%)	232955726(91.77%)	40816361(17.52%)
TCGA-C5-A1BL-01A-H	130387170	123178016(94.47%)	111873187(90.82%)	18890837(16.89%)
TCGA-C5-A8XH-01A-H	151001352	147121982(97.43%)	132982578(90.39%)	21280406(16.0%)
TCGA-C5-A8YQ-01A-H	132578268	125480045(94.65%)	108096042(86.15%)	20805077(19.25%)
TCGA-DS-A1OC-01A-H	119425746	115674412(96.86%)	105363946(91.09%)	18538527(17.59%)
TCGA-EA-A1QT-01A-H	220978146	214516402(97.08%)	194065828(90.47%)	34677068(17.87%)
TCGA-EK-A3GJ-01A-H	167718684	158294385(94.38%)	143080803(90.39%)	25472129(17.8%)
TCGA-EA-A3HR-01A-H	199731584	193672855(96.97%)	176373614(91.07%)	31672892(17.96%)
TCGA-EK-A2H0-01A-H	165262444	160998062(97.42%)	141774795(88.06%)	25711260(18.14%)
TCGA-EK-A2H1-01A-H	140289936	137484797(98.0%)	124828479(90.79%)	20306669(16.27%)
TCGA-FU-A2QG-01A-H	188482202	183039790(97.11%)	167478472(91.5%)	29468368(17.6%)
TCGA-Q1-A6DW-01A-H	130034222	127599408(98.13%)	117543498(92.12%)	21518951(18.31%)
TCGA-Q1-A73O-01A-H	150333512	147430319(98.07%)	133958776(90.86%)	24727081(18.46%)
TCGA-VS-A8EC-01A-H	121247134	118032836(97.35%)	105761929(89.6%)	19596180(18.53%)
TCGA-VS-A8QF-01A-H	127744744	122923116(96.23%)	109658416(89.21%)	19328152(17.63%)
TCGA-VS-A9UY-01A-H	109346226	107823314(98.61%)	99168003(91.97%)	16983422(17.13%)
TCGA-ZJ-A8QQ-01A-H	133976616	126218383(94.21%)	113116230(89.62%)	22749616(20.11%)
TCGA-VS-A94Y-01A-H	89619306	87172561(97.27%)	80885476(92.79%)	13507918(16.7%)
TCGA-C5-A1M6-01A-L	137670991	134578543(97.75%)	121798671(90.5%)	19884983(16.33%)
TCGA-C5-A1MQ-01A-L	121910178	115255960(94.54%)	98493141(85.46%)	19123835(19.42%)
TCGA-C5-A2LX-01A-L	88840903	87415423(98.4%)	78806645(90.15%)	12694200(16.11%)
TCGA-C5-A7X8-01A-L	115659860	109798087(94.93%)	97524037(88.82%)	13430423(13.77%)
TCGA-C5-A8YR-01A-L	110167904	104917584(95.23%)	95485839(91.01%)	15570840(16.31%)
TCGA-DS-A1OD-01A-L	119938161	117967966(98.36%)	109094434(92.48%)	15637251(14.33%)
TCGA-EA-A3Y4-01A-L	183627576	179921302(97.98%)	160945307(89.45%)	26086980(16.21%)
TCGA-EA-A43B-01A-L	94731752	92199910(97.33%)	82743106(89.74%)	13751622(16.62%)
TCGA-EX-A1H6-01B-L	173654858	164202601(94.56%)	142068419(86.52%)	17079502(12.02%)
TCGA-EX-A449-01A-L	128342370	124964091(97.37%)	111893203(89.54%)	19805900(17.7%)
TCGA-EX-A8YF-01A-L	132449126	124587765(94.06%)	109905072(88.21%)	20087576(18.28%)
TCGA-FU-A23K-01A-L	100113996	97974815(97.86%)	87581118(89.39%)	14982676(17.11%)
TCGA-FU-A3EO-01A-L	125290464	111233845(88.78%)	99474100(89.43%)	16650028(16.74%)
TCGA-FU-A3HZ-01A-L	94204342	91653173(97.29%)	82620531(90.14%)	15776558(19.1%)
TCGA-FU-A57G-01A-L	121822452	118013701(96.87%)	108180769(91.67%)	18985354(17.55%)
TCGA-FU-A770-01A-L	78365171	76895391(98.12%)	70769399(92.03%)	13006452(18.38%)
TCGA-HM-A3JJ-01A-L	104036673	102596176(98.62%)	95080346(92.67%)	16889047(17.76%)
TCGA-Q1-A5R3-01A-L	190883788	178922897(93.73%)	160811897(89.88%)	22968435(14.28%)
TCGA-VS-A8QH-01A-L	117544734	111280772(94.67%)	94800346(85.19%)	14387400(15.18%)
TCGA-ZJ-AAX4-01A-L	82930894	81467686(98.24%)	74582029(91.55%)	12781387(17.14%)
Meana	137762029.6±40186371.39	132710669.4±38212559.73	119483436.2±34724552.32	20381010±6191003.14
H means samples with high CRKL expression; L means samples with low CRKL expression
a, the mean and standard deviation across the 40 samples;
b, the percentage of paired-end reads that were mapped to the genome
c, the percentage of unique reads mapping out of the total mapped reads
d, the percentage of uniquely mapped reads that were mapped to splice site, splicing reads are called junction reads in alternative splicing analysis.
