# Supplementary material for: CRKL regulates alternative splicing of cancer-related genes in cervical cancer samples and HeLa cell
Source: BMC Cancer. 2019 May 27;19:499. doi: 10.1186/s12885-019-5671-8 (PMC6537309; doi:10.1186/s12885-019-5671-8)
Supplement: Supplementary file 4 — RNA-seq reads of HeLa cells samples (xlsx 12 kb). Summary of RNA-seq reads of HeLa cells samples used in alternative splicing analysis. (XLSX 11 kb) [file 12885_2019_5671_MOESM4_ESM.xlsx]

## Sheet: Sheet1
Summary of RNA-seq reads of HeLa cells samples used in alternative splicing analysis.
Sample	shCRKL_1st	shCRKL_2nd	shCtrl_1st	shCtrl_2nd	Meana
Raw reads	84048884	76588980	87417754	80729646	82196316±4629210.188
Clean reads	80245160	72506618	83220846	77191998	78291155.5±4574895.384
paired-end reads	76841168	68828552	79469112	74034316	74793287±4553799.023
Total mapped (%b)	67851624(88.3%)	58754704(85.36%)	69901963(87.96%)	64770383(87.49%)	65319668.5±4858281.417
Uniquely mapped (%c)	64690835(95.34%)	55850320(95.06%)	66175113(94.67%)	61472014(94.91%)	62047070.5±4573861.693
Splice reads (%d)	24150569(37.33%)	22541996(40.36%)	25765857(38.94%)	24070690(39.16%)	24132278±1316776.978
a, the mean and standard deviation across the 4 samples;
b, the percentage of paired-end reads that were mapped to the genome
c, the percentage of unique reads mapping out of the total mapped reads
d, the percentage of uniquely mapped reads that were mapped to splice site, splicing reads are called junction reads in alternative splicing analysis.
