# Supplementary material for: CRKL regulates alternative splicing of cancer-related genes in cervical cancer samples and HeLa cell
Source: BMC Cancer. 2019 May 27;19:499. doi: 10.1186/s12885-019-5671-8 (PMC6537309; doi:10.1186/s12885-019-5671-8)
Supplement: Supplementary file 5 — Expressed gene number in HeLa cells (xlsx 10 kb). Statistics of expressed gene number from RNA-seq data of HeLa cells samples. (XLSX 9 kb) [file 12885_2019_5671_MOESM5_ESM.xlsx]

## Sheet: Sheet1
Statistics of expressed gene number from RNA-seq data of HeLa cells samples
Sample	Expressed genes(FPKM>0)(%)a	Expressed genes(FPKM>=1)(%)b
shCRKL_1st	23138(38.25%)	12909(55.79%)
shCRKL_2nd	23622(39.05%)	12767(54.05%)
shCtrl_1st	23906(39.52%)	12715(53.19%)
shCtrl_2nd	23719(39.21%)	12719(53.62%)
Total genes	28944
a The proportion of expressed genes in the total genes in the reference genome
b The proportion of genes whose FPKM>1 in the total genes whose FPKM>0
