# Supplementary material for: CRKL regulates alternative splicing of cancer-related genes in cervical cancer samples and HeLa cell
Source: BMC Cancer. 2019 May 27;19:499. doi: 10.1186/s12885-019-5671-8 (PMC6537309; doi:10.1186/s12885-019-5671-8)
Supplement: Supplementary file 6 — CRKL-KD vs Ctrl DEGs (xlsx 114 kb). Information of DEGs (differently expressed genes) between CRKL-knockdown and control samples of HeLa cells. (XLSX 113 kb) [file 12885_2019_5671_MOESM6_ESM.xlsx]

## Sheet: shCRKL_vs_shCtrl_Up_DEG
Information of DEGs (differently expressed genes) between CRKL-knockdown and control samples of HeLa cells
Gene	logFC	logCPM	PValue	FDR	shCRKL_1st	shCRKL_2nd	shCtrl_1st	shCtrl_2nd	Symbol	Chr	GeneType	Description
ENSG00000204444.10	1.1944	-0.898637	0.00836685	0.301254	0.34	0.3	0.15	0.12	APOM	chr6	protein_coding	apolipoprotein M
ENSG00000205212.3	2.94535	-1.35867	9.37875e-06	0.00875673	0.28	0.04	0.03	0.01	CCDC144NL	chr17	protein_coding	coiled-coil domain containing 144 family, N-terminal like
ENSG00000167644.11	3.1691	-1.92348	0.000330721	0.0587263	0.64	0.44	0.05	0.06	C19orf33	chr19	protein_coding	chromosome 19 open reading frame 33
ENSG00000206341.7	0.829984	0.285978	0.00772191	0.300811	1	1.2	0.78	0.43	HLA-H	chr6	unprocessed_pseudogene	major histocompatibility complex, class I, H (pseudogene)
ENSG00000229023.1	5.07956	-2.78335	0.00850519	0.301254	0.36	0	0	0	AC067945.3	chr2	processed_pseudogene	--
ENSG00000249855.1	0.595677	1.98215	0.00658282	0.273228	3.16	2.3	1.81	1.8	EEF1A1P19	chr5	processed_pseudogene	eukaryotic translation elongation factor 1 alpha 1 pseudogene 19
ENSG00000171533.11	2.40162	-2.02423	0.00338678	0.196841	0.02	0.06	0.01	0	MAP6	chr11	protein_coding	microtubule-associated protein 6
ENSG00000260805.2	1.30302	-0.54827	0.00155338	0.130387	0.3	0.47	0.12	0.19	RP11-61J19.5	chr1	lincRNA	--
ENSG00000115425.13	0.997891	-0.0393176	0.00449008	0.219158	0.65	0.39	0.15	0.38	PECR	chr2	protein_coding	peroxisomal trans-2-enoyl-CoA reductase
ENSG00000183044.11	2.94894	-1.35618	9.37875e-06	0.00875673	0.11	0.04	0.01	0.01	ABAT	chr16	protein_coding	4-aminobutyrate aminotransferase
ENSG00000205707.10	0.767215	2.41145	0.000178415	0.0409844	2.8	2.86	1.61	1.7	LYRM5	chr12	protein_coding	LYR motif containing 5
ENSG00000266783.1	1.05996	0.0748067	0.00182006	0.144725	1.42	0.59	0.34	0.65	RP11-715F3.2	chr18	sense_intronic	--
ENSG00000274184.1	3.77163	-2.13688	0.000375441	0.0641003	0.11	0.13	0.01	0	RP11-158H5.8	chr18	lincRNA	--
ENSG00000256651.1	1.89649	-1.28988	0.00137901	0.122061	0.63	0.28	0.03	0.22	RP11-144O23.8	chr12	processed_pseudogene	--
ENSG00000180539.7	2.3067	-2.0804	0.00921528	0.304831	0.04	0.05	0.01	0.01	C9orf139	chr9	antisense	chromosome 9 open reading frame 139
ENSG00000130768.14	1.04758	-0.317918	0.00491826	0.233367	0.28	0.43	0.15	0.2	SMPDL3B	chr1	protein_coding	sphingomyelin phosphodiesterase, acid-like 3B
ENSG00000140285.9	1.49207	-1.2861	0.00798132	0.301254	0.04	0.09	0.02	0.03	FGF7	chr15	protein_coding	fibroblast growth factor 7
ENSG00000143344.15	1.12654	-0.317252	0.00253447	0.164111	0.13	0.19	0.05	0.09	RGL1	chr1	protein_coding	ral guanine nucleotide dissociation stimulator-like 1
ENSG00000150672.16	1.11915	-0.322772	0.00329964	0.195306	0.09	0.06	0.03	0.04	DLG2	chr11	protein_coding	discs, large homolog 2 (Drosophila)
ENSG00000274918.1	3.77466	-2.13472	0.000206921	0.0432572	0.25	0.87	0	0.07	RP11-54G14.1	chr18	lincRNA	--
ENSG00000121101.15	0.978089	0.382864	0.00177788	0.14176	0.26	0.29	0.11	0.17	TEX14	chr17	protein_coding	testis expressed 14
ENSG00000144596.11	0.626702	2.17664	0.00284841	0.179227	0.55	0.55	0.34	0.37	GRIP2	chr3	protein_coding	glutamate receptor interacting protein 2
ENSG00000205334.2	2.12253	-0.99982	5.06037e-05	0.0218165	0.24	0.16	0.05	0.04	LINC01460	chr2	lincRNA	long intergenic non-protein coding RNA 1460
ENSG00000234851.4	1.16324	-0.512525	0.00400138	0.214036	1.5	1.53	0.53	0.82	RPL23AP42	chr3	processed_pseudogene	ribosomal protein L23a pseudogene 42
ENSG00000144712.11	5.08632	-2.78004	0.00850519	0.301254	0.01	0.05	0	0	CAND2	chr3	protein_coding	cullin-associated and neddylation-dissociated 2 (putative)
ENSG00000273199.1	1.94613	-1.78297	0.0086989	0.301254	0.48	0.15	0.06	0.1	AP000692.10	chr21	antisense	--
ENSG00000167701.13	1.3183	-1.08016	0.00632394	0.266047	0.21	0.26	0.12	0.06	GPT	chr8	protein_coding	glutamic-pyruvate transaminase (alanine aminotransferase)
ENSG00000177710.5	5.08149	-2.7824	0.00850519	0.301254	0.13	0.05	0	0	SLC35G5	chr8	protein_coding	solute carrier family 35, member G5
ENSG00000254431.1	5.39305	-2.61316	0.00223702	0.152397	0.35	0.05	0	0	RP11-550A5.2	chr8	antisense	--
ENSG00000261051.1	0.884302	1.66505	0.000109409	0.0313539	1.72	1.39	1.02	0.65	RP11-274H2.5	chr3	sense_overlapping	--
ENSG00000230319.1	5.5289	-2.53433	0.00115219	0.111627	0.11	0.05	0	0	AL022476.2	chr22	antisense	--
ENSG00000179476.7	0.689557	0.844985	0.00918626	0.304831	0.48	0.72	0.42	0.32	C14orf28	chr14	protein_coding	chromosome 14 open reading frame 28
ENSG00000182600.9	1.19653	-0.131868	0.000841856	0.103249	0.94	1.66	0.51	0.59	C2orf82	chr2	protein_coding	chromosome 2 open reading frame 82
ENSG00000172232.9	3.23864	-2.4598	0.00727995	0.287464	0.11	0.07	0	0.02	AZU1	chr19	protein_coding	azurocidin 1
ENSG00000224183.1	1.32441	-0.900335	0.00360669	0.202081	1.41	0.82	0.57	0.31	SDHDP6	chr1	processed_pseudogene	succinate dehydrogenase complex, subunit D, integral membrane protein pseudogene 6
ENSG00000225855.6	1.24177	-0.051775	0.000453736	0.0718178	0.38	0.24	0.06	0.21	RUSC1-AS1	chr1	antisense	RUSC1 antisense RNA 1
ENSG00000204947.8	1.24136	-0.299239	0.000945746	0.108311	0.17	0.38	0.1	0.12	ZNF425	chr7	protein_coding	zinc finger protein 425
ENSG00000272933.1	2.01563	-1.97203	0.00911802	0.304831	0.08	0.29	0.06	0.02	RP11-47A8.5	chr10	lincRNA	--
ENSG00000196151.10	0.696972	1.62192	0.0026938	0.171739	1.91	0.88	0.89	0.85	WDSUB1	chr2	protein_coding	WD repeat, sterile alpha motif and U-box domain containing 1
ENSG00000261429.2	5.5289	-2.53433	0.00115219	0.111627	0.26	0.11	0	0	DPPA2P4	chr16	processed_pseudogene	developmental pluripotency associated 2 pseudogene 4
ENSG00000281904.1	2.92151	-2.08222	0.0017236	0.138963	0.19	0.05	0	0.03	CH17-132F21.5	chr2	lincRNA	--
ENSG00000228889.6	0.920634	0.720529	0.00106739	0.111627	0.91	1	0.61	0.38	UBAC2-AS1	chr13	lincRNA	UBAC2 antisense RNA 1
ENSG00000255398.2	1.04729	1.10886	4.51041e-05	0.0207221	0.71	1.47	0.39	0.65	HCAR3	chr12	protein_coding	hydroxycarboxylic acid receptor 3
ENSG00000173825.6	1.07211	-0.402726	0.00626015	0.265291	0.32	0.44	0.14	0.22	TIGD3	chr11	protein_coding	tigger transposable element derived 3
ENSG00000276272.1	2.27306	-1.19448	6.79225e-05	0.0245743	0.41	0.39	0.04	0.12	RP11-121C6.5	chr12	lincRNA	--
ENSG00000216977.1	5.394	-2.61269	0.00223702	0.152397	0.48	0.14	0	0	RPL21P65	chr6	processed_pseudogene	ribosomal protein L21 pseudogene 65
ENSG00000266976.1	3.68252	-2.19396	0.000680943	0.0875965	0.03	0.08	0	0.01	AC079466.1	chr19	lincRNA	--
ENSG00000236519.1	1.43683	-0.531595	0.000489202	0.0757191	0.66	0.79	0.35	0.17	LINC01424	chr21	antisense	long intergenic non-protein coding RNA 1424
ENSG00000267696.6	1.3834	-1.1358	0.00887324	0.304297	0.86	1.15	0.36	0.39	CTB-151G24.1	chr19	lincRNA	--
ENSG00000227407.1	5.76424	-2.39015	0.000308244	0.0561121	0.53	0.19	0	0	AC008746.3	chr19	antisense	--
ENSG00000100211.10	0.757992	2.41062	0.000193426	0.0427368	4.35	4.42	2.63	2.52	CBY1	chr22	protein_coding	chibby homolog 1 (Drosophila)
ENSG00000110944.8	1.08056	-0.686962	0.00899013	0.304831	0.19	1.03	0.26	0.28	IL23A	chr12	protein_coding	interleukin 23, alpha subunit p19
ENSG00000101049.14	1.01854	0.0439192	0.00287207	0.180015	0.27	0.46	0.18	0.17	SGK2	chr20	protein_coding	serum/glucocorticoid regulated kinase 2
ENSG00000277545.1	3.24215	-2.45872	0.00727995	0.287464	0.19	0.39	0.05	0	RP11-73M11.3	chr13	sense_intronic	--
ENSG00000272979.1	1.52573	-0.950038	0.00155866	0.130387	1.64	0.84	0.51	0.34	RP11-647K16.1	chr2	antisense	--
ENSG00000279894.1	1.45645	-1.19623	0.00710708	0.287464	0.2	0.19	0.08	0.05	GHc-857G6.7	chrX	TEC	--
ENSG00000235568.6	2.30168	-2.0816	0.00921528	0.304831	0.06	0.02	0	0.02	NFAM1	chr22	protein_coding	NFAT activating protein with ITAM motif 1
ENSG00000270093.1	5.5289	-2.53433	0.00115219	0.111627	0.15	0.06	0	0	AP000473.8	chr21	lincRNA	--
ENSG00000279246.1	1.46907	-0.000620988	3.31501e-05	0.0195256	0.59	0.4	0.22	0.13	RP11-286N22.14	chr11	TEC	--
ENSG00000270898.5	1.68162	-1.16817	0.00265124	0.169773	0.29	0.14	0.08	0.06	GPR75-ASB3	chr2	protein_coding	GPR75-ASB3 readthrough
ENSG00000235947.1	1.07657	-0.454338	0.00543889	0.245974	0.33	0.69	0.21	0.26	EGOT	chr3	lincRNA	eosinophil granule ontogeny transcript (non-protein coding)
ENSG00000174225.14	3.2393	-2.46012	0.00727995	0.287464	0.18	0.12	0.02	0	ARL13A	chrX	protein_coding	ADP-ribosylation factor-like 13A
ENSG00000140932.9	1.81929	-1.49471	0.00329469	0.195306	0.32	0.37	0.08	0.11	CMTM2	chr16	protein_coding	CKLF-like MARVEL transmembrane domain containing 2
ENSG00000231422.2	5.3921	-2.61363	0.00223702	0.152397	0.09	0	0	0	LINC01516	chr10	lincRNA	long intergenic non-protein coding RNA 1516
ENSG00000275532.1	1.97966	-1.39088	0.00142566	0.12393	1.28	0.34	0.11	0.3	CTB-58E17.3	chr17	antisense	--
ENSG00000273723.1	0.93658	0.0281993	0.0062091	0.263514	0.9	1.21	0.68	0.4	RP11-93H24.3	chr13	lincRNA	--
ENSG00000270813.2	2.03647	-1.3544	0.000931888	0.10789	0.85	0.64	0.1	0.26	NANOGNBP3	chrX	processed_pseudogene	NANOGNB pseudogene 3
ENSG00000187808.4	3.30734	-1.82929	0.00010904	0.0313539	0.33	0.06	0.02	0.02	SOWAHD	chrX	protein_coding	sosondowah ankyrin repeat domain family member D
ENSG00000166432.14	1.17553	-0.567685	0.00338263	0.196841	0.14	0.3	0.1	0.08	ZMAT1	chrX	protein_coding	zinc finger, matrin-type 1
ENSG00000250091.2	1.90952	-1.60971	0.00346156	0.199983	0.06	0.08	0.01	0.02	DNAH10OS	chr12	protein_coding	dynein, axonemal, heavy chain 10 opposite strand
ENSG00000276600.4	1.0991	-0.499825	0.00614734	0.261817	0.29	0.14	0.16	0.04	RAB7B	chr1	protein_coding	RAB7B, member RAS oncogene family
ENSG00000163040.14	5.39686	-2.61128	0.00223702	0.152397	0.09	0.11	0	0	CCDC74A	chr2	protein_coding	coiled-coil domain containing 74A
ENSG00000174348.13	5.52606	-2.53573	0.00115219	0.111627	0.09	0	0	0	PODN	chr1	protein_coding	podocan
ENSG00000111837.11	1.98985	-1.38635	0.000931888	0.10789	0.07	0.12	0.02	0.03	MAK	chr6	protein_coding	male germ cell-associated kinase
ENSG00000273473.1	3.32171	-1.82203	6.25087e-05	0.0239368	0.1	1.09	0.05	0.05	LL09NC01-139C3.1	chr9	lincRNA	--
ENSG00000196597.11	0.861821	2.10036	5.31593e-05	0.0218165	1.11	0.99	0.63	0.52	ZNF782	chr9	protein_coding	zinc finger protein 782
ENSG00000115919.14	0.839226	0.822657	0.00227651	0.15288	0.1	0.12	0.06	0.06	KYNU	chr2	protein_coding	kynureninase
ENSG00000211451.11	1.34963	-0.801161	0.00397251	0.214036	0.45	0.55	0.12	0.27	GNRHR2	chr1	unitary_pseudogene	gonadotropin-releasing hormone (type 2) receptor 2, pseudogene
ENSG00000270091.1	1.18836	-0.231385	0.00174513	0.139533	1.9	0.56	0.63	0.47	RP11-78O7.2	chr17	lincRNA	--
ENSG00000279406.1	2.02505	-0.611238	3.5757e-06	0.00449978	0.44	0.28	0.09	0.08	RP11-327E2.5	chr10	TEC	--
ENSG00000164845.16	1.1384	0.59649	0.000132142	0.0341494	1.76	1.48	0.61	0.86	FAM86FP	chr12	transcribed_unprocessed_pseudogene	family with sequence similarity 86, member F, pseudogene
ENSG00000188672.16	5.53175	-2.53292	0.00115219	0.111627	0.07	0.09	0	0	RHCE	chr1	protein_coding	Rh blood group, CcEe antigens
ENSG00000099889.13	0.641183	2.79925	0.000889689	0.10641	1.71	1.65	1.37	0.77	ARVCF	chr22	protein_coding	armadillo repeat gene deleted in velocardiofacial syndrome
ENSG00000227110.6	2.0184	-1.97065	0.00911802	0.304831	0.01	0.09	0.01	0.01	LMCD1-AS1	chr3	antisense	LMCD1 antisense RNA 1 (head to head)
ENSG00000127324.8	0.728458	0.937029	0.00651319	0.271248	1.16	0.91	0.83	0.41	TSPAN8	chr12	protein_coding	tetraspanin 8
ENSG00000275703.1	2.01905	-1.97097	0.00911802	0.304831	0.06	1.07	0.24	0	U47924.32	chr12	lincRNA	--
ENSG00000273443.1	0.640989	1.25963	0.00988284	0.323159	2.04	3.6	1.86	1.68	RP11-54O7.18	chr1	lincRNA	--
ENSG00000172818.9	3.35802	-2.3917	0.00403757	0.214036	0.1	0	0.01	0	OVOL1	chr11	protein_coding	ovo-like zinc finger 1
ENSG00000238280.1	5.39305	-2.61316	0.00223702	0.152397	0.37	0.05	0	0	RP11-436D10.3	chr10	antisense	--
ENSG00000154016.13	1.75166	-1.3871	0.00309212	0.187628	0.1	0.19	0.06	0.02	GRAP	chr17	protein_coding	GRB2-related adaptor protein
ENSG00000189058.8	3.36585	-2.38719	0.00403757	0.214036	0.07	0.26	0	0.03	APOD	chr3	protein_coding	apolipoprotein D
ENSG00000279311.1	2.8325	-2.13888	0.00297221	0.181877	0.16	0.07	0.03	0	RP11-170K4.2	chr3	TEC	--
ENSG00000249592.5	0.61044	2.10041	0.00403413	0.214036	3.01	2.23	1.69	1.73	RP11-440L14.1	chr4	antisense	--
ENSG00000278467.1	0.812914	0.637487	0.00464772	0.22609	2.95	2.4	1.39	1.65	RP11-504P24.9	chr1	lincRNA	--
ENSG00000267769.1	1.34123	-0.973767	0.00691998	0.282499	1.1	0.9	0.38	0.41	CTB-50L17.9	chr19	antisense	--
ENSG00000250802.6	0.775501	0.545025	0.00732352	0.28879	0.27	0.36	0.17	0.19	ZBED3-AS1	chr5	antisense	ZBED3 antisense RNA 1
ENSG00000151882.11	0.590404	2.39918	0.00368476	0.204706	1.55	1.47	0.96	1.04	CCL28	chr5	protein_coding	chemokine (C-C motif) ligand 28
ENSG00000099769.5	3.36113	-2.38952	0.00403757	0.214036	0.1	0.06	0	0.01	IGFALS	chr16	protein_coding	insulin-like growth factor binding protein, acid labile subunit
ENSG00000280339.1	6.05666	-2.19828	4.35473e-05	0.0203296	0.12	0.02	0	0	RP11-736K20.4	chr11	TEC	--
ENSG00000267896.1	0.831116	1.51326	0.000437694	0.0703811	5.6	4.96	3.62	2.27	AC018766.4	chr19	antisense	--
ENSG00000124743.5	0.827765	0.532586	0.00574131	0.248706	0.29	0.2	0.1	0.19	KLHL31	chr6	protein_coding	kelch-like family member 31
ENSG00000281433.1	2.92955	-2.07886	0.000996473	0.11093	0.52	1.34	0.1	0.11	Metazoa_SRP	chr3	misc_RNA	--
ENSG00000245904.3	2.29025	-1.02506	1.99984e-05	0.0135774	0.08	0.07	0.02	0.01	RP11-796E2.4	chr12	antisense	--
ENSG00000234913.1	5.97281	-2.25587	8.33845e-05	0.0262335	0.06	0.13	0	0	XXbac-B476C20.13	chr22	sense_intronic	--
ENSG00000120324.6	3.16523	-1.92607	0.000330721	0.0587263	0.14	0.02	0.02	0	PCDHB10	chr5	protein_coding	protocadherin beta 10
ENSG00000260911.2	1.42465	-1.10817	0.00632394	0.266047	1.19	0.88	0.18	0.59	RP11-196G11.2	chr16	lincRNA	--
ENSG00000227603.1	2.01535	-0.945508	7.90129e-05	0.0262335	0.77	0.95	0.16	0.26	RP11-165J3.6	chr9	antisense	--
ENSG00000261485.1	1.50546	-0.552883	0.000273964	0.0521686	0.67	0.41	0.18	0.2	PAN3-AS1	chr13	antisense	PAN3 antisense RNA 1
ENSG00000215039.6	1.85178	1.12434	5.17266e-12	3.74294e-08	1.05	2.06	0.34	0.5	CD27-AS1	chr12	processed_transcript	CD27 antisense RNA 1
ENSG00000203288.3	0.902189	0.799671	0.00108143	0.111627	1.73	1.85	0.92	0.99	RP11-98D18.9	chr1	antisense	--
ENSG00000060558.3	3.43616	-1.74005	3.58078e-05	0.0195256	0.28	0.03	0.03	0	GNA15	chr19	protein_coding	guanine nucleotide binding protein (G protein), alpha 15 (Gq class)
ENSG00000214514.7	1.22523	-0.733696	0.00480724	0.230972	0.11	0.22	0.08	0.05	KRT42P	chr17	transcribed_unprocessed_pseudogene	keratin 42 pseudogene
ENSG00000231760.4	1.75603	-1.53416	0.00746542	0.291999	0.27	0.17	0.07	0.06	RP11-350J20.5	chr6	antisense	--
ENSG00000276278.1	2.1449	-1.45827	0.000929368	0.10789	0.35	0.29	0.02	0.12	RP11-182J1.3	chr15	antisense	--
ENSG00000274156.1	2.73278	-2.19749	0.00510642	0.234977	0.59	0.19	0	0.11	RP11-407N8.6	chr12	lincRNA	--
ENSG00000232448.1	2.30179	-2.08347	0.00921528	0.304831	0.82	0.15	0.19	0	RP11-416N4.1	chr20	lincRNA	--
ENSG00000261801.5	0.722947	1.78922	0.00119037	0.111627	0.98	1.15	0.69	0.59	LOXL1-AS1	chr15	antisense	LOXL1 antisense RNA 1
ENSG00000171502.14	2.83092	-2.13902	0.00297221	0.181877	0.05	0.01	0	0	COL24A1	chr1	protein_coding	collagen, type XXIV, alpha 1
ENSG00000267338.1	1.75539	-1.53385	0.00746542	0.291999	0.77	0.48	0.15	0.22	KB-7G2.9	chr22	lincRNA	--
ENSG00000267649.1	5.08536	-2.78052	0.00850519	0.301254	0.04	0.12	0	0	CTD-2587H24.10	chr19	lincRNA	--
ENSG00000180432.5	3.23864	-2.4598	0.00727995	0.287464	0.04	0.03	0	0.01	CYP8B1	chr3	protein_coding	cytochrome P450, family 8, subfamily B, polypeptide 1
ENSG00000068976.13	1.97867	-0.301632	4.92618e-07	0.00122298	0.27	0.34	0.09	0.06	PYGM	chr11	protein_coding	phosphorylase, glycogen, muscle
ENSG00000241489.7	1.12838	-0.0032165	0.00121282	0.111627	0.53	0.24	0.2	0.16	IDS	chrX	protein_coding	iduronate 2-sulfatase
ENSG00000281005.1	0.882677	0.71439	0.00151816	0.128861	0.78	0.56	0.56	0.16	LINC00921	chr16	lincRNA	long intergenic non-protein coding RNA 921
ENSG00000253256.1	3.47838	-2.32097	0.00223411	0.152397	0.22	0.41	0.04	0	CTB-11I22.1	chr5	antisense	--
ENSG00000271926.1	2.8325	-2.13888	0.00297221	0.181877	0.48	0.2	0.09	0	CTD-2376I4.1	chr5	lincRNA	--
ENSG00000233611.3	1.14698	-0.649647	0.00677146	0.278795	0.4	0.76	0.37	0.13	AC079135.1	chr2	antisense	--
ENSG00000264717.5	0.702372	0.909066	0.00816774	0.301254	1.15	0.69	0.6	0.53	CH17-360D5.1	chr10	lincRNA	--
ENSG00000251161.3	2.01275	-1.97154	0.00911802	0.304831	0.09	0.23	0	0.07	RP11-540O11.1	chr15	lincRNA	--
ENSG00000201793.1	5.07956	-2.78335	0.00850519	0.301254	0.75	0	0	0	RN7SKP9	chr13	misc_RNA	RNA, 7SK small nuclear pseudogene 9
ENSG00000275209.1	5.76521	3.37364	9.06997e-99	2.62521e-94	4.6	691.08	5.62	6.65	FP236383.4	chr21	miRNA	--
ENSG00000272273.1	5.25297	-2.69175	0.00435565	0.215873	0	0.56	0	0	XXbac-BPG252P9.10	chr6	antisense	--
ENSG00000125409.12	2.85147	-1.42676	2.57481e-05	0.0165612	0.39	0.07	0.05	0.02	TEKT3	chr17	protein_coding	tektin 3
ENSG00000228989.1	1.43928	-0.824836	0.00233625	0.155449	1.43	1.42	0.27	0.79	AC133528.2	chr2	antisense	--
ENSG00000143412.9	0.599346	1.88451	0.0063174	0.266047	1.87	2.03	1.61	0.92	ANXA9	chr1	protein_coding	annexin A9
ENSG00000243811.7	2.27646	-1.19524	6.79225e-05	0.0245743	0.19	0.21	0.06	0.01	APOBEC3D	chr22	protein_coding	apolipoprotein B mRNA editing enzyme, catalytic polypeptide-like 3D
ENSG00000279667.1	1.81572	-0.495121	1.26349e-05	0.00960028	0.9	0.72	0.27	0.18	RP11-656D10.7	chr1	TEC	--
ENSG00000144230.16	1.21752	-0.807294	0.00736606	0.290072	0.33	0.09	0.08	0.1	GPR17	chr2	protein_coding	G protein-coupled receptor 17
ENSG00000234219.1	3.00796	-2.02819	0.000996473	0.11093	0.58	0.14	0.04	0.04	CDCA4P4	chr1	unprocessed_pseudogene	cell division cycle associated 4 pseudogene 4
ENSG00000085514.15	0.707879	0.838193	0.00868181	0.301254	1.56	1.05	0.9	0.7	PILRA	chr7	protein_coding	paired immunoglobin-like type 2 receptor alpha
ENSG00000274286.1	5.25104	-2.69269	0.00435565	0.215873	0.02	0.07	0	0	ADRA2B	chr2	protein_coding	adrenoceptor alpha 2B
ENSG00000166924.8	0.925184	0.876448	0.000604367	0.0818552	0.45	0.61	0.25	0.31	NYAP1	chr7	protein_coding	neuronal tyrosine-phosphorylated phosphoinositide-3-kinase adaptor 1
ENSG00000272799.1	2.09219	-1.92606	0.00911802	0.304831	0.79	0.12	0.15	0.06	RP11-474N24.6	chr18	lincRNA	--
ENSG00000162039.14	0.716717	1.36189	0.00323586	0.194313	1.16	1.16	0.63	0.77	MEIOB	chr16	protein_coding	meiosis specific with OB domains
ENSG00000272908.1	3.48242	-2.31833	0.00123413	0.111627	0	0.22	0	0.02	RP11-121A8.1	chr7	lincRNA	--
ENSG00000259746.1	1.17365	-0.761825	0.00874287	0.301254	2.83	0.85	0.71	0.96	HSPE1P3	chr15	processed_pseudogene	heat shock 10kDa protein 1 pseudogene 3
ENSG00000207181.1	1.53434	-0.851714	0.00100955	0.111104	5.64	2.91	1.43	1.54	SNORA14B	chr1	snoRNA	small nucleolar RNA, H/ACA box 14B
ENSG00000274943.1	0.716653	1.10333	0.00501036	0.23466	5.03	4.58	2.71	3.12	RP11-351C21.2	chr12	sense_intronic	--
ENSG00000109743.10	1.34542	-0.971643	0.00691998	0.282499	0.2	0.29	0.09	0.1	BST1	chr4	protein_coding	bone marrow stromal cell antigen 1
ENSG00000124159.15	1.93983	-1.41923	0.00142566	0.12393	0.07	0.27	0.03	0.05	MATN4	chr20	protein_coding	matrilin 4
ENSG00000260436.1	2.63166	-2.25772	0.008734	0.301254	0.69	0.69	0.1	0.1	RP11-20I23.7	chr16	antisense	--
ENSG00000277007.1	1.15421	0.302335	0.000248098	0.0502164	0.65	0.34	0.31	0.14	RP11-392O17.2	chr1	lincRNA	--
ENSG00000166793.10	1.51862	-0.696761	0.000614835	0.0823879	0.22	0.1	0.08	0.03	YPEL4	chr11	protein_coding	yippee-like 4 (Drosophila)
ENSG00000185133.13	0.74957	0.723577	0.00819459	0.301254	0.48	0.33	0.3	0.18	INPP5J	chr22	protein_coding	inositol polyphosphate-5-phosphatase J
ENSG00000279722.1	2.6925	-1.53682	0.000115935	0.0314498	0.3	0.01	0.01	0.04	RP11-44F14.6	chr16	TEC	--
ENSG00000054356.13	3.20298	-1.49133	6.46344e-06	0.00645096	0.05	0.18	0.02	0	PTPRN	chr2	protein_coding	protein tyrosine phosphatase, receptor type, N
ENSG00000170523.3	5.394	-2.61269	0.00223702	0.152397	0.12	0.03	0	0	KRT83	chr12	protein_coding	keratin 83, type II
ENSG00000235885.7	1.14263	0.723317	5.3949e-05	0.0218165	0.32	0.4	0.18	0.14	AC023115.2	chr2	lincRNA	--
ENSG00000106733.20	0.742135	1.70252	0.00116668	0.111627	1.53	1.59	0.91	0.94	NMRK1	chr9	protein_coding	nicotinamide riboside kinase 1
ENSG00000253106.1	1.30415	-0.426394	0.00094675	0.108311	0.44	0.21	0.16	0.1	RP11-158K1.3	chr8	antisense	--
ENSG00000270001.1	2.84292	-1.73958	0.000258315	0.0508617	1.15	0.13	0.06	0.12	RP11-218C14.8	chr20	lincRNA	--
ENSG00000213937.3	0.822556	0.620701	0.00363447	0.20269	0.47	1.06	0.35	0.49	CLDN9	chr16	protein_coding	claudin 9
ENSG00000075826.16	0.6156	3.23448	0.000942752	0.108311	2.17	1.8	1.34	1.25	SEC31B	chr10	protein_coding	SEC31 homolog B (S. cerevisiae)
ENSG00000261534.1	3.00547	-2.02879	0.000996473	0.11093	0.12	0.01	0	0.02	RP11-244O19.1	chr9	sense_overlapping	--
ENSG00000184571.13	2.83462	-2.13718	0.00297221	0.181877	0.06	0.06	0.01	0.01	PIWIL3	chr22	protein_coding	piwi-like RNA-mediated gene silencing 3
ENSG00000273355.1	3.77097	-2.13656	0.000375441	0.0641003	0.47	0.54	0	0.06	RP11-672L10.6	chr18	lincRNA	--
ENSG00000171817.16	1.11384	0.705945	8.1087e-05	0.0262335	0.48	0.49	0.23	0.21	ZNF540	chr19	protein_coding	zinc finger protein 540
ENSG00000143110.11	0.955549	0.0778615	0.00448002	0.219158	0.97	0.95	0.52	0.46	C1orf162	chr1	protein_coding	chromosome 1 open reading frame 162
ENSG00000120915.13	0.638819	1.91003	0.00384907	0.21261	1.01	1.34	0.65	0.84	EPHX2	chr8	protein_coding	epoxide hydrolase 2, cytoplasmic
ENSG00000204442.3	0.963398	0.156968	0.00445687	0.219158	0.2	0.05	0.05	0.09	FAM155A	chr13	protein_coding	family with sequence similarity 155, member A
ENSG00000235052.1	1.20269	-0.325686	0.00164593	0.136504	2.47	1.08	1.09	0.45	RP1-150O5.3	chr1	lincRNA	--
ENSG00000228084.1	1.15624	-0.846395	0.0099658	0.324466	0.47	1.25	0.38	0.36	RP5-884G6.2	chr1	antisense	--
ENSG00000198758.10	0.844965	1.39807	0.000518668	0.0790123	1.56	0.7	0.66	0.61	EPS8L3	chr1	protein_coding	EPS8-like 3
ENSG00000182492.15	1.92373	-0.895864	5.27434e-05	0.0218165	0.19	0.33	0.11	0.01	BGN	chrX	protein_coding	biglycan
ENSG00000261360.1	1.14909	-0.404423	0.00482186	0.230972	0.32	0.22	0.04	0.21	CTD-2165H16.4	chr5	antisense	--
ENSG00000277399.4	2.13183	-1.29033	0.00039386	0.0655166	0.08	0.03	0.01	0.02	GPR179	chr17	protein_coding	G protein-coupled receptor 179
ENSG00000082074.15	1.73761	-1.25861	0.00287338	0.180015	0.1	0.07	0.04	0.01	FYB	chr5	protein_coding	FYN binding protein
ENSG00000026036.20	0.801728	1.17739	0.00117207	0.111627	0.37	0.56	0.34	0.18	RTEL1-TNFRSF6B	chr20	protein_coding	RTEL1-TNFRSF6B readthrough (NMD candidate)
ENSG00000255409.1	2.30763	-2.07994	0.00921528	0.304831	0.27	0.47	0.09	0.05	RSF1-IT1	chr11	sense_intronic	RSF1 intronic transcript 1
ENSG00000160999.10	0.62283	2.44799	0.0021332	0.152397	2.6	2.42	1.58	1.67	SH2B2	chr7	protein_coding	SH2B adaptor protein 2
ENSG00000101203.16	3.17066	-1.92334	0.000330721	0.0587263	0.04	0.03	0.01	0	COL20A1	chr20	protein_coding	collagen, type XX, alpha 1
ENSG00000158423.16	1.14359	-0.0798807	0.00115641	0.111627	0.34	0.36	0.2	0.1	RIBC1	chrX	protein_coding	RIB43A domain with coiled-coils 1
ENSG00000280109.1	1.12468	-0.00570792	0.00154617	0.130387	0.16	0.04	0.05	0.04	PLAC4	chr21	TEC	placenta-specific 4
ENSG00000269399.2	1.02657	-0.148042	0.0039537	0.214036	0.38	0.51	0.17	0.26	CTD-3222D19.12	chr19	lincRNA	--
ENSG00000254165.1	1.49177	0.562495	5.09201e-07	0.00122298	2.31	2.5	1.05	0.63	RP11-503E24.2	chr8	antisense	--
ENSG00000270919.1	2.09089	-1.92544	0.00911802	0.304831	0.79	0.12	0.05	0.17	RP11-379K22.3	chr15	antisense	--
ENSG00000179477.9	1.65041	-0.96867	0.0010873	0.111627	0.11	0.34	0.07	0.07	ALOX12B	chr17	protein_coding	arachidonate 12-lipoxygenase, 12R type
ENSG00000251095.6	0.711982	3.83878	6.48959e-05	0.0243941	2.85	2.79	1.63	1.8	RP11-115D19.1	chr4	antisense	--
ENSG00000226510.1	1.8307	-1.49148	0.00329469	0.195306	0.07	0.91	0.24	0	UPK1A-AS1	chr19	antisense	UPK1A antisense RNA 1
ENSG00000155465.18	2.3055	-2.08163	0.00921528	0.304831	0.09	0.07	0.03	0	SLC7A7	chr14	protein_coding	solute carrier family 7 (amino acid transporter light chain, y+L system), member 7
ENSG00000160282.13	1.38425	-0.94677	0.00500673	0.23466	0.24	0.26	0.08	0.11	FTCD	chr21	protein_coding	formimidoyltransferase cyclodeaminase
ENSG00000260103.2	1.66418	-0.448054	3.60955e-05	0.0195256	0.07	0.45	0.06	0.1	RP11-10O17.1	chr15	transcribed_processed_pseudogene	--
ENSG00000216316.1	5.24528	-2.69552	0.00435565	0.215873	0.39	0.06	0	0	RP3-354N19.3	chr6	processed_pseudogene	--
ENSG00000180616.8	2.64272	-1.57283	0.000190744	0.0424684	0.07	0.03	0.01	0.01	SSTR2	chr17	protein_coding	somatostatin receptor 2
ENSG00000172350.9	6.30359	-2.02682	6.3036e-06	0.00645096	0.09	0.05	0	0	ABCG4	chr11	protein_coding	ATP-binding cassette, sub-family G (WHITE), member 4
ENSG00000026751.16	2.48578	-1.97201	0.00203825	0.152397	0.06	0.12	0.01	0.02	SLAMF7	chr1	protein_coding	SLAM family member 7
ENSG00000090554.12	2.39974	-1.10881	5.95917e-06	0.00645096	0.36	0.3	0.12	0	FLT3LG	chr19	protein_coding	fms-related tyrosine kinase 3 ligand
ENSG00000276916.1	0.950943	0.142931	0.00401805	0.214036	3.98	1.18	1.71	0.99	RP11-230F18.6	chr13	sense_intronic	--
ENSG00000225857.5	5.24528	-2.69552	0.00435565	0.215873	0.3	0.04	0	0	RP11-46A10.2	chr1	lincRNA	--
ENSG00000145934.15	1.38355	-0.107466	0.000147144	0.0376744	0.1	0.1	0.05	0.03	TENM2	chr5	protein_coding	teneurin transmembrane protein 2
ENSG00000260669.2	0.771638	1.24032	0.00198471	0.152397	1.02	1.23	0.65	0.65	AL136419.6	chr14	processed_transcript	--
ENSG00000147231.13	3.30847	-1.82807	0.00010904	0.0313539	0.12	0.04	0	0.02	CXorf57	chrX	protein_coding	chromosome X open reading frame 57
ENSG00000166736.11	2.09516	-1.69211	0.00226281	0.152668	0.1	0.15	0.02	0.03	HTR3A	chr11	protein_coding	5-hydroxytryptamine (serotonin) receptor 3A, ionotropic
ENSG00000187942.11	5.07956	-2.78335	0.00850519	0.301254	0.06	0	0	0	LDLRAD2	chr1	protein_coding	low density lipoprotein receptor class A domain containing 2
ENSG00000282021.1	5.39782	-2.61081	0.00223702	0.152397	0.05	0.09	0	0	CTD-2336O2.3	chr8	lincRNA	--
ENSG00000262402.1	3.67974	-2.19534	0.000680943	0.0875965	0.42	0.55	0	0.06	RP11-667K14.8	chr17	processed_pseudogene	--
ENSG00000095587.8	2.40177	-0.799803	1.70003e-06	0.00273365	0.09	0.12	0.02	0.02	TLL2	chr10	protein_coding	tolloid-like 2
ENSG00000196611.4	0.692164	1.61337	0.00230837	0.154661	0.93	2.18	1.1	0.77	MMP1	chr11	protein_coding	matrix metallopeptidase 1
ENSG00000238622.1	1.06863	-0.575299	0.0091342	0.304831	5.95	3.23	3.49	0.83	SNORD97	chr11	snoRNA	small nucleolar RNA, C/D box 97
ENSG00000273030.1	3.24719	-1.87195	0.00010904	0.0313539	0.4	0.87	0.06	0.06	RP11-285F16.1	chr10	lincRNA	--
ENSG00000163817.15	3.85031	-2.0833	0.000206921	0.0432572	0.08	0.01	0	0.01	SLC6A20	chr3	protein_coding	solute carrier family 6 (proline IMINO transporter), member 20
ENSG00000188368.9	0.784635	0.862073	0.00331538	0.195776	0.76	0.71	0.54	0.3	PRR19	chr19	protein_coding	proline rich 19
ENSG00000213483.4	5.24528	-2.69552	0.00435565	0.215873	0.43	0.06	0	0	NDUFAF4P2	chr7	processed_pseudogene	NADH dehydrogenase (ubiquinone) complex I, assembly factor 4 pseudogene 2
ENSG00000277806.1	1.00846	-0.116555	0.00564685	0.246892	2.58	0.21	0.69	0.75	RP11-15A1.8	chr19	sense_intronic	--
ENSG00000236184.1	1.09663	0.162981	0.000650035	0.0867033	1.3	1.48	0.82	0.46	TCEA1P4	chr9	processed_pseudogene	transcription elongation factor A (SII), 1 pseudogene 4
ENSG00000079263.18	1.95222	-1.78057	0.0086989	0.301254	0.07	0.09	0.02	0.02	SP140	chr2	protein_coding	SP140 nuclear body protein
ENSG00000276704.1	2.39082	-2.02895	0.00560159	0.246892	1.16	0.09	0.08	0.16	RP11-128N14.4	chr13	sense_intronic	--
ENSG00000223891.5	0.669687	1.05979	0.00963773	0.316994	0.79	1.38	0.6	0.74	OSER1-AS1	chr20	lincRNA	OSER1 antisense RNA 1 (head to head)
ENSG00000243885.1	5.53175	-2.53292	0.00115219	0.111627	0.14	0.2	0	0	RP11-278L15.2	chr3	lincRNA	--
ENSG00000275910.1	2.73558	-2.19611	0.00510642	0.234977	0.4	0.35	0	0.11	RP11-680G24.6	chr16	antisense	--
ENSG00000268549.1	2.73437	-2.19735	0.00510642	0.234977	0.14	0.07	0.01	0.01	RP11-295P9.8	chr10	antisense	--
ENSG00000248503.2	0.923209	0.375156	0.00291683	0.181877	0.39	0.7	0.26	0.3	RP5-1000K24.2	chrX	transcribed_processed_pseudogene	--
ENSG00000100078.3	1.84299	-0.948929	0.000118103	0.0314498	0.24	0.18	0.09	0.02	PLA2G3	chr22	protein_coding	phospholipase A2, group III
ENSG00000249790.2	1.39866	-0.305791	0.000263989	0.0512812	0.46	0.3	0.15	0.14	RP11-20D14.6	chr12	lincRNA	--
ENSG00000243709.1	2.75846	-1.49503	4.25847e-05	0.0203296	0.24	0.26	0.07	0	LEFTY1	chr1	protein_coding	left-right determination factor 1
ENSG00000177173.5	0.855279	0.247761	0.00710064	0.287464	0.73	1.33	0.45	0.67	NAP1L4P1	chr1	processed_pseudogene	nucleosome assembly protein 1-like 4 pseudogene 1
ENSG00000246792.2	1.26808	-0.778289	0.00397251	0.214036	0.13	0.21	0.07	0.07	RP11-68L18.1	chr8	antisense	--
ENSG00000227053.1	1.58761	-1.3494	0.00616008	0.261817	0.35	1.69	0.07	0.58	RP11-395B7.4	chr7	antisense	--
ENSG00000274238.1	5.52606	-2.53573	0.00115219	0.111627	0.6	0	0	0	RP11-115D19.3	chr4	antisense	--
ENSG00000251013.1	0.934165	0.23071	0.00292678	0.181877	1.22	1.16	0.69	0.54	GAPDHP62	chr8	processed_pseudogene	glyceraldehyde 3 phosphate dehydrogenase pseudogene 62
ENSG00000273454.1	5.87538	-2.31989	0.000160101	0.0376744	0.2	0.59	0	0	RP11-797D24.3	chr3	lincRNA	--
ENSG00000228175.3	0.86134	0.524454	0.00343718	0.19937	2.05	1.89	0.98	1.18	GEMIN8P4	chr1	processed_pseudogene	gem (nuclear organelle) associated protein 8 pseudogene 4
ENSG00000228798.1	5.96354	-2.2605	8.33845e-05	0.0262335	0.77	0	0	0	AP000473.5	chr21	lincRNA	--
ENSG00000136206.3	5.24816	-2.69411	0.00435565	0.215873	0.05	0.05	0	0	SPDYE1	chr7	protein_coding	speedy/RINGO cell cycle regulator family member E1
ENSG00000235217.6	1.23445	-0.592369	0.0028283	0.179085	0.2	0.13	0.07	0.07	TSPY26P	chr20	transcribed_processed_pseudogene	testis specific protein, Y-linked 26, pseudogene
ENSG00000185903.9	2.73251	-2.19827	0.00510642	0.234977	0.4	0.08	0.03	0.03	OR11N1P	chrX	processed_pseudogene	olfactory receptor, family 11, subfamily N, member 1 pseudogene
ENSG00000259048.1	3.08864	-1.9766	0.000574654	0.0818552	0.39	0.06	0.05	0	CTD-2058B24.2	chr14	antisense	--
ENSG00000252126.2	5.07956	-2.78335	0.00850519	0.301254	2.01	0	0	0	RNU6-313P	chr7	snRNA	RNA, U6 small nuclear 313, pseudogene
ENSG00000178107.2	5.76706	-2.38875	0.000308244	0.0561121	0.55	0.55	0	0	RP11-998D10.4	chr14	lincRNA	--
ENSG00000280095.1	1.98291	-0.459052	1.89907e-06	0.00289298	2.13	1.45	0.52	0.37	CH507-42P11.7	chr21	lincRNA	--
ENSG00000233435.2	6.05666	-2.19828	4.35473e-05	0.0203296	0.19	0.03	0	0	AGGF1P2	chr10	processed_pseudogene	angiogenic factor with G patch and FHA domains 1 pseudogene 2
ENSG00000263271.1	1.31973	-0.475338	0.00104132	0.111627	1.73	1.86	0.65	0.77	RP11-1055B8.8	chr17	antisense	--
ENSG00000260430.1	0.998436	-0.254448	0.00635388	0.266531	0.84	1.17	0.46	0.53	RP11-626G11.4	chr16	lincRNA	--
ENSG00000277687.1	1.41015	-0.2409	0.000182053	0.0414909	0.89	0.67	0.23	0.35	RP11-427L15.2	chr10	sense_intronic	--
ENSG00000137880.5	0.601966	3.11459	0.00134795	0.120047	4.44	6.64	4.15	3.04	GCHFR	chr15	protein_coding	GTP cyclohydrolase I feedback regulator
ENSG00000267496.4	2.70752	-1.83034	0.000729903	0.0922546	0.68	0.04	0.07	0.04	FAM215A	chr17	lincRNA	family with sequence similarity 215, member A (non-protein coding)
ENSG00000278917.1	2.32807	-1.78087	0.0022056	0.152397	0.07	0.07	0.01	0.01	RP11-15A1.4	chr19	TEC	--
ENSG00000261804.1	5.08729	-2.77957	0.00850519	0.301254	0	0.24	0	0	RP11-44F14.2	chr16	lincRNA	--
ENSG00000277504.1	3.35924	-2.39045	0.00403757	0.214036	0.53	0.12	0	0.06	RP11-278A23.4	chr16	antisense	--
ENSG00000227158.1	4.28057	-1.78343	5.83209e-06	0.00645096	0.55	0.1	0	0.03	AC073621.2	chr17	processed_pseudogene	--
ENSG00000234477.1	1.46971	-1.08026	0.00448513	0.219158	0.69	0.48	0.1	0.33	AC004231.2	chr17	antisense	--
ENSG00000272958.1	5.39305	-2.61316	0.00223702	0.152397	0.5	0.06	0	0	CMP21-97G8.2	chr21	lincRNA	--
ENSG00000227331.1	1.72945	-1.1371	0.00124339	0.112115	0.67	0.53	0.17	0.19	AC005042.2	chr2	processed_pseudogene	--
ENSG00000260795.1	5.24432	-2.69599	0.00435565	0.215873	0.85	0	0	0	RP11-107C10.1	chr16	processed_pseudogene	--
ENSG00000106823.12	0.703855	2.10093	0.000877933	0.106322	0.89	0.86	0.55	0.51	ECM2	chr9	protein_coding	extracellular matrix protein 2, female organ and adipocyte specific
ENSG00000230798.5	2.39727	-2.02574	0.00560159	0.246892	0.24	0.28	0.03	0.06	FOXD3-AS1	chr1	antisense	FOXD3 antisense RNA 1 (head to head)
ENSG00000157833.12	1.41415	-0.0377415	5.87562e-05	0.0232964	0.18	0.18	0.08	0.05	GAREML	chr2	protein_coding	GRB2 associated, regulator of MAPK1-like
ENSG00000196220.15	1.46994	-1.07954	0.00448513	0.219158	0.05	0.04	0.01	0.03	SRGAP3	chr3	protein_coding	SLIT-ROBO Rho GTPase activating protein 3
ENSG00000225991.1	2.30949	-2.07902	0.00560159	0.246892	0.27	0.88	0.13	0.07	RPL23AP34	chr2	processed_pseudogene	ribosomal protein L23a pseudogene 34
ENSG00000279031.1	1.76517	-1.52896	0.00497285	0.23466	0.21	1.19	0.16	0.23	LA16c-360H6.1	chr16	TEC	--
ENSG00000105219.8	0.822621	0.549218	0.00482788	0.230972	0.86	0.62	0.41	0.43	CNTD2	chr19	protein_coding	cyclin N-terminal domain containing 2
ENSG00000074276.10	2.40171	-1.73432	0.000836717	0.103055	0.04	0.1	0.01	0.01	CDHR2	chr5	protein_coding	cadherin-related family member 2
ENSG00000066294.14	2.48526	-1.97356	0.00338678	0.196841	0.03	0.04	0.01	0	CD84	chr1	protein_coding	CD84 molecule
ENSG00000260495.1	2.70601	-1.5312	7.03254e-05	0.0248231	0.12	0.18	0.03	0.01	RP11-55K13.1	chr16	antisense	--
ENSG00000158482.9	2.30856	-2.07948	0.00921528	0.304831	0.18	0.41	0.07	0.04	SNX29P1	chr16	unprocessed_pseudogene	sorting nexin 29 pseudogene 1
ENSG00000234684.6	1.06258	0.902777	8.95707e-05	0.0278767	0.64	0.65	0.27	0.35	SDCBP2-AS1	chr20	antisense	SDCBP2 antisense RNA 1
ENSG00000247728.2	1.20852	-0.671211	0.00677146	0.278795	0.7	0.61	0.17	0.4	RP11-932O9.7	chr15	antisense	--
ENSG00000228701.1	1.94949	-1.78192	0.0086989	0.301254	0.56	0.38	0.14	0.1	TNKS2-AS1	chr10	antisense	TNKS2 antisense RNA 1 (head to head)
ENSG00000277561.4	1.95923	-1.77771	0.00558357	0.246892	0.02	0.21	0.04	0.01	GOLGA8IP	chr15	transcribed_unprocessed_pseudogene	golgin A8 family, member I, pseudogene
ENSG00000101162.3	2.48067	-1.97584	0.00338678	0.196841	0.1	0.04	0.02	0	TUBB1	chr20	protein_coding	tubulin, beta 1 class VI
ENSG00000254143.1	4.2253	-1.82582	1.05551e-05	0.00925782	0.58	0.68	0.05	0	RP11-470M17.2	chr8	lincRNA	--
ENSG00000274093.1	1.75402	-1.5358	0.00746542	0.291999	1.18	0.38	0.32	0.14	RP11-140H17.2	chr16	sense_intronic	--
ENSG00000186051.6	6.15161	-2.13488	1.19735e-05	0.00960028	0.21	0.6	0	0	TAL2	chr9	protein_coding	T-cell acute lymphocytic leukemia 2
ENSG00000240877.3	5.07956	-2.78335	0.00850519	0.301254	0.76	0	0	0	RN7SL521P	chr7	misc_RNA	RNA, 7SL, cytoplasmic 521, pseudogene
ENSG00000106483.11	5.86605	-2.32453	0.000160101	0.0376744	0.13	0	0	0	SFRP4	chr7	protein_coding	secreted frizzled-related protein 4
ENSG00000172638.12	0.77204	2.3035	0.000200747	0.0432572	2.54	2.37	1.23	1.63	EFEMP2	chr11	protein_coding	EGF containing fibulin-like extracellular matrix protein 2
ENSG00000260470.1	5.52985	-2.53386	0.00115219	0.111627	0.09	0.06	0	0	RP11-834C11.11	chr12	lincRNA	--
ENSG00000205592.13	1.51229	-0.549916	0.000273964	0.0521686	0.03	0.03	0.01	0.01	MUC19	chr12	processed_transcript	mucin 19, oligomeric
ENSG00000268364.1	1.56689	-0.922062	0.00143437	0.12393	0.33	0.29	0.08	0.13	SMC5-AS1	chr9	antisense	SMC5 antisense RNA 1 (head to head)
ENSG00000265185.5	1.65392	-0.252645	1.24377e-05	0.00960028	1.08	1.47	0.33	0.47	SNORD3B-1	chr17	snoRNA	small nucleolar RNA, C/D box 3B-1
ENSG00000150783.9	5.65329	-2.4595	0.000595115	0.0818552	0.17	0.14	0	0	TEX12	chr11	protein_coding	testis expressed 12
ENSG00000225535.6	5.25297	-2.69175	0.00435565	0.215873	0	0.23	0	0	LINC01393	chr7	lincRNA	long intergenic non-protein coding RNA 1393
ENSG00000233183.2	1.45157	-0.740761	0.0012064	0.111627	0.09	0.03	0.04	0.01	RP3-468B3.2	chr6	lincRNA	--
ENSG00000265263.1	1.18917	-0.493717	0.00468633	0.226824	0.48	0.39	0.08	0.3	RP11-135L13.4	chr17	antisense	--
ENSG00000163207.6	5.394	-2.61269	0.00223702	0.152397	0.1	0.03	0	0	IVL	chr1	protein_coding	involucrin
ENSG00000228742.9	1.80454	-1.35296	0.00206947	0.152397	0.09	0.15	0.04	0.03	RP5-884M6.1	chr7	lincRNA	--
ENSG00000272993.1	0.609154	2.67727	0.00196481	0.152397	9.2	9.33	6.31	5.74	RP11-196G18.24	chr1	lincRNA	--
ENSG00000251682.1	1.27754	-1.10578	0.00887324	0.304297	0.38	1.22	0.47	0.15	RP11-631M6.3	chr5	processed_pseudogene	--
ENSG00000259209.3	1.12927	0.0394649	0.00109814	0.111627	0.73	0.52	0.24	0.33	RP5-991G20.2	chr16	antisense	--
ENSG00000279833.1	5.24432	-2.69599	0.00435565	0.215873	0.07	0	0	0	RP4-742C19.13	chr22	antisense	--
ENSG00000235903.7	2.63072	-2.25818	0.008734	0.301254	0.06	0.04	0.01	0.01	CPB2-AS1	chr13	antisense	CPB2 antisense RNA 1
ENSG00000178404.9	0.90725	0.340076	0.00391586	0.214036	0.65	0.56	0.24	0.41	CEP295NL	chr17	protein_coding	CEP295 N-terminal like
ENSG00000254028.1	2.09769	-1.92333	0.00911802	0.304831	0.3	0.31	0.1	0.03	AC083843.2	chr8	lincRNA	--
ENSG00000182511.11	0.828005	0.497939	0.00491825	0.233367	0.4	0.6	0.36	0.19	FES	chr15	protein_coding	FES proto-oncogene, tyrosine kinase
ENSG00000142619.4	0.63047	1.60468	0.00608691	0.261016	0.95	0.89	0.57	0.61	PADI3	chr1	protein_coding	peptidyl arginine deiminase, type III
ENSG00000229992.1	4.08392	-1.925	3.46557e-05	0.0195256	0.77	0.22	0.05	0	HMGB3P9	chr1	processed_pseudogene	high mobility group box 3 pseudogene 9
ENSG00000259577.1	3.36207	-2.38905	0.00403757	0.214036	0.09	0.08	0	0.01	RP11-430B1.2	chr15	lincRNA	--
ENSG00000185640.5	1.48859	-1.28785	0.00798132	0.301254	0.18	0.22	0.05	0.09	KRT79	chr12	protein_coding	keratin 79, type II
ENSG00000279623.1	5.53175	-2.53292	0.00115219	0.111627	0.24	0.34	0	0	RP11-399C16.3	chr10	sense_intronic	--
ENSG00000280875.1	5.24432	-2.69599	0.00435565	0.215873	1.86	0	0	0	AC004816.1	chr14	miRNA	--
ENSG00000197296.5	0.815368	3.39742	9.88009e-06	0.00893654	2.19	2.54	1.27	1.39	FITM2	chr20	protein_coding	fat storage-inducing transmembrane protein 2
ENSG00000196166.3	5.24912	-2.69364	0.00435565	0.215873	0.05	0.07	0	0	C8orf86	chr8	protein_coding	chromosome 8 open reading frame 86
ENSG00000251152.1	5.24816	-2.69411	0.00435565	0.215873	0.04	0.03	0	0	RP11-281P23.1	chr4	lincRNA	--
ENSG00000074803.17	1.48214	-1.07701	0.00243382	0.158659	0.05	0.14	0.04	0.02	SLC12A1	chr15	protein_coding	solute carrier family 12 (sodium/potassium/chloride transporter), member 1
ENSG00000248698.5	5.07956	-2.78335	0.00850519	0.301254	0.1	0	0	0	LINC01085	chr4	lincRNA	long intergenic non-protein coding RNA 1085
ENSG00000260633.1	1.73439	-0.402116	1.27776e-05	0.00960028	0.35	0.56	0.18	0.08	RP11-375I20.6	chr3	lincRNA	--
ENSG00000259006.1	1.55822	-0.592792	0.000207737	0.0432572	0.92	0.53	0.31	0.18	RP11-566K11.4	chr16	antisense	--
ENSG00000196632.10	5.65707	-2.45763	0.000595115	0.0818552	0.01	0.03	0	0	WNK3	chrX	protein_coding	WNK lysine deficient protein kinase 3
ENSG00000272103.1	3.35802	-2.3917	0.00403757	0.214036	0.7	0	0.06	0	CTD-2653M23.3	chr5	lincRNA	--
ENSG00000141968.7	0.803622	1.71946	0.000384147	0.065022	1.06	1.13	0.6	0.64	VAV1	chr19	protein_coding	vav 1 guanine nucleotide exchange factor
ENSG00000207445.1	0.983417	-0.0526764	0.0056311	0.246892	7.14	6.06	3.2	3.45	SNORD15B	chr11	snoRNA	small nucleolar RNA, C/D box 15B
ENSG00000203706.8	1.53874	-0.606603	0.000207737	0.0432572	0.48	0.98	0.27	0.21	SERTAD4-AS1	chr1	antisense	SERTAD4 antisense RNA 1
ENSG00000247081.7	1.59281	-1.10832	0.00243382	0.158659	0.18	0.13	0.03	0.08	BAALC-AS1	chr8	antisense	BAALC antisense RNA 1
ENSG00000007237.18	0.755678	2.20475	0.000359793	0.062734	0.67	0.32	0.28	0.31	GAS7	chr17	protein_coding	growth arrest-specific 7
ENSG00000237161.4	1.68388	-0.947221	0.000376487	0.0641003	0.35	0.38	0.14	0.08	RP11-32B5.1	chr15	processed_pseudogene	--
ENSG00000259539.1	1.48077	-0.719545	0.000862578	0.104901	1.7	0.39	0.46	0.3	CTD-2651B20.1	chr15	3prime_overlapping_ncrna	--
ENSG00000004838.13	1.42806	-0.756606	0.0012064	0.111627	0.16	0.26	0.11	0.04	ZMYND10	chr3	protein_coding	zinc finger, MYND-type containing 10
ENSG00000107736.19	5.08439	-2.78099	0.00850519	0.301254	0.01	0.01	0	0	CDH23	chr10	protein_coding	cadherin-related 23
ENSG00000128886.11	1.55785	0.283826	2.1881e-06	0.00316662	0.75	0.42	0.21	0.19	ELL3	chr15	protein_coding	elongation factor RNA polymerase II-like 3
ENSG00000258725.1	2.4634	-1.69286	0.000836717	0.103055	0.22	0.21	0.02	0.06	PRC1-AS1	chr15	antisense	PRC1 antisense RNA 1
ENSG00000226472.7	1.63912	-1.31796	0.00421757	0.215873	0.15	0.35	0.03	0.12	RP11-551L14.4	chr12	antisense	--
ENSG00000272137.1	3.47678	-2.32112	0.00223411	0.152397	0.36	0.49	0	0.06	RP11-177G23.2	chr6	lincRNA	--
ENSG00000240821.1	2.02037	-1.73853	0.00558357	0.246892	0.73	0.28	0.14	0.1	RPL9P25	chr15	processed_pseudogene	ribosomal protein L9 pseudogene 25
ENSG00000272017.1	1.84858	-1.3231	0.00206947	0.152397	0.56	0.26	0.11	0.12	RP1-199J3.7	chr6	antisense	--
ENSG00000155749.12	1.87503	-1.45812	0.00329469	0.195306	0.18	0.16	0.01	0.08	ALS2CR12	chr2	protein_coding	amyotrophic lateral sclerosis 2 (juvenile) chromosome region, candidate 12
ENSG00000207493.1	2.32087	-1.78448	0.0022056	0.152397	3.97	0.24	0.41	0.44	SNORA46	chr16	snoRNA	small nucleolar RNA, H/ACA box 46
ENSG00000265939.1	3.58295	-2.25695	0.00123413	0.111627	0.33	0.51	0.05	0	UBE2CP2	chr18	processed_pseudogene	ubiquitin-conjugating enzyme E2C pseudogene 2
ENSG00000278998.1	2.13653	-1.28918	0.000254826	0.0508617	0.53	0.41	0.12	0.09	RP11-1430O6.1	chr7	TEC	--
ENSG00000253582.1	5.86791	-2.3236	0.000160101	0.0376744	0.67	0.13	0	0	RP11-649G15.2	chr8	antisense	--
ENSG00000178462.11	1.38783	-1.13539	0.00499573	0.23466	0.17	0.35	0.14	0.05	TUBAL3	chr10	protein_coding	tubulin, alpha-like 3
ENSG00000280231.1	1.59444	-1.22492	0.00384671	0.21261	0.71	1.17	0.4	0.19	LA16c-380F5.3	chr16	TEC	--
ENSG00000280309.1	5.07956	-2.78335	0.00850519	0.301254	0.04	0	0	0	RP11-60L3.3	chr15	TEC	--
ENSG00000183117.17	2.73065	-2.19919	0.00510642	0.234977	0.03	0	0	0	CSMD1	chr8	protein_coding	CUB and Sushi multiple domains 1
ENSG00000278867.1	1.0434	-0.474663	0.00919641	0.304831	0.27	0.39	0.15	0.16	RP11-640N20.4	chr17	TEC	--
ENSG00000236496.2	6.50606	-1.87786	9.3435e-07	0.00169024	0.63	0	0	0	GPS2P1	chr9	processed_pseudogene	G protein pathway suppressor 2 pseudogene 1
ENSG00000141338.13	1.01572	-0.198583	0.00564085	0.246892	0.19	0.09	0.07	0.07	ABCA8	chr17	protein_coding	ATP-binding cassette, sub-family A (ABC1), member 8
ENSG00000187210.12	0.978692	0.196185	0.00324779	0.194626	0.21	0.16	0.09	0.1	GCNT1	chr9	protein_coding	glucosaminyl (N-acetyl) transferase 1, core 2
ENSG00000115738.9	0.835156	1.12099	0.00101847	0.111627	0.74	1.35	0.68	0.46	ID2	chr2	protein_coding	inhibitor of DNA binding 2, dominant negative helix-loop-helix protein
ENSG00000166927.12	2.09386	-1.69149	0.00226281	0.152668	0.08	0.13	0	0.05	MS4A7	chr11	protein_coding	membrane-spanning 4-domains, subfamily A, member 7
ENSG00000106034.17	0.751221	0.577076	0.00989217	0.323159	0.27	0.23	0.14	0.15	CPED1	chr7	protein_coding	cadherin-like and PC-esterase domain containing 1
ENSG00000198400.11	2.09035	-1.31989	0.00039386	0.0655166	0.13	0.16	0.03	0.04	NTRK1	chr1	protein_coding	neurotrophic tyrosine kinase, receptor, type 1
ENSG00000273287.2	3.93464	-2.02789	0.000114033	0.0314339	0.3	0.1	0.02	0	CTA-268H5.14	chr22	lincRNA	--
ENSG00000088280.18	0.624248	2.72134	0.00145205	0.124712	1.82	1.23	1.04	0.94	ASAP3	chr1	protein_coding	ArfGAP with SH3 domain, ankyrin repeat and PH domain 3
ENSG00000178636.8	2.73503	-2.19767	0.00510642	0.234977	0.11	0.05	0.02	0	RP11-455G16.1	chr4	transcribed_processed_pseudogene	--
ENSG00000189152.10	5.5327	-2.53245	0.00115219	0.111627	0.06	0.13	0	0	GRAPL	chr17	protein_coding	GRB2-related adaptor protein-like
ENSG00000237300.2	5.3921	-2.61363	0.00223702	0.152397	0.56	0	0	0	RP11-522L3.3	chrX	processed_pseudogene	--
ENSG00000261161.1	5.07956	-2.78335	0.00850519	0.301254	0.44	0	0	0	RP11-58A18.1	chr16	lincRNA	--
ENSG00000280426.1	1.16766	-0.696162	0.00768627	0.299827	0.53	0.17	0.11	0.21	RP11-837J7.3	chr12	TEC	--
ENSG00000279599.1	3.36651	-2.38751	0.00403757	0.214036	0.41	1.42	0.13	0	AC005514.2	chr19	TEC	--
ENSG00000182389.18	1.72523	-1.02778	0.00038846	0.0653696	0.07	0.05	0.03	0	CACNB4	chr2	protein_coding	calcium channel, voltage-dependent, beta 4 subunit
ENSG00000261587.2	3.47088	-2.32469	0.00223411	0.152397	0.38	0	0.03	0	TMEM249	chr8	protein_coding	transmembrane protein 249
ENSG00000237977.1	0.803375	0.936249	0.00276318	0.175389	3.4	3.38	1.71	2.16	EIF4HP2	chr22	processed_pseudogene	eukaryotic translation initiation factor 4H pseudogene 2
ENSG00000226416.1	2.7526	-1.49739	7.03254e-05	0.0248231	0.3	0.12	0.04	0.02	MRPL23-AS1	chr11	antisense	MRPL23 antisense RNA 1
ENSG00000154997.8	1.03155	-0.321678	0.00914193	0.304831	0.28	0.13	0.03	0.18	43357	chr7	protein_coding	septin 14
ENSG00000255966.1	1.12067	-0.273511	0.00294613	0.181877	2.01	1.51	0.81	0.81	RP5-940J5.3	chr12	antisense	--
ENSG00000274274.1	2.56601	-1.92118	0.00122181	0.111627	0.37	0.68	0	0.17	GAGE13	chrX	protein_coding	G antigen 13
ENSG00000262118.1	5.08053	-2.78288	0.00850519	0.301254	0.13	0.02	0	0	RP11-433P17.3	chr16	processed_pseudogene	--
ENSG00000214255.5	5.07956	-2.78335	0.00850519	0.301254	0.25	0	0	0	RPS2P6	chr18	processed_pseudogene	ribosomal protein S2 pseudogene 6
ENSG00000161509.13	1.38127	-0.106433	0.000110677	0.0314063	0.22	0.22	0.08	0.08	GRIN2C	chr17	protein_coding	glutamate receptor, ionotropic, N-methyl D-aspartate 2C
ENSG00000253210.1	1.50135	-0.874072	0.00100955	0.111104	0.77	0.65	0.27	0.22	RP11-809O17.1	chr8	antisense	--
ENSG00000267648.1	3.35924	-2.39045	0.00403757	0.214036	0.32	0.08	0	0.03	RP11-686D22.3	chr17	transcribed_processed_pseudogene	--
ENSG00000124731.12	0.994931	1.36837	4.9666e-05	0.0218165	0.52	1.17	0.34	0.5	TREM1	chr6	protein_coding	triggering receptor expressed on myeloid cells 1
ENSG00000279811.1	5.08536	-2.78052	0.00850519	0.301254	0.01	0.05	0	0	RP11-862L9.2	chr18	TEC	--
ENSG00000127129.9	1.18821	-0.388101	0.00241305	0.158375	0.61	0.66	0.35	0.19	EDN2	chr1	protein_coding	endothelin 2
ENSG00000244513.6	2.4871	-1.97264	0.00203825	0.152397	0.14	0.31	0.07	0	CTD-2013N24.2	chr3	antisense	--
ENSG00000261759.1	5.52606	-2.53573	0.00115219	0.111627	0.27	0	0	0	RP11-626G11.3	chr16	antisense	--
ENSG00000221923.8	5.08149	-2.7824	0.00850519	0.301254	0.05	0.02	0	0	ZNF880	chr19	protein_coding	zinc finger protein 880
ENSG00000183019.7	5.24432	-2.69599	0.00435565	0.215873	0.15	0	0	0	MCEMP1	chr19	protein_coding	mast cell-expressed membrane protein 1
ENSG00000132554.19	5.3921	-2.61363	0.00223702	0.152397	0.06	0	0	0	RGS22	chr8	protein_coding	regulator of G-protein signaling 22
ENSG00000281871.1	2.39951	-1.49457	0.000220125	0.0451865	3.63	4.22	0.82	0.59	AC012360.1	chr2	miRNA	--
ENSG00000242539.2	3.95743	-1.35399	7.82615e-08	0.0003236	0.33	0.25	0.02	0.02	AC007620.3	chr3	antisense	--
ENSG00000228395.1	1.48138	-0.565333	0.000672676	0.0875965	0.43	0.77	0.04	0.38	RP11-216B9.6	chr9	antisense	--
ENSG00000251656.1	3.2431	-2.45826	0.00727995	0.287464	0.18	0.57	0.06	0	CTD-2201E18.4	chr5	processed_pseudogene	--
ENSG00000236459.1	5.07956	-2.78335	0.00850519	0.301254	0.24	0	0	0	HNRNPA1P22	chr3	processed_pseudogene	heterogeneous nuclear ribonucleoprotein A1 pseudogene 22
ENSG00000280326.1	5.07956	-2.78335	0.00850519	0.301254	0.15	0	0	0	RP11-642A1.1	chr8	TEC	--
ENSG00000124116.18	0.846441	0.74327	0.00273474	0.173965	1.63	1.44	0.88	0.82	WFDC3	chr20	protein_coding	WAP four-disulfide core domain 3
ENSG00000228107.1	1.30423	-0.612984	0.00171932	0.138963	1.51	0.72	0.42	0.5	AP000692.9	chr21	sense_overlapping	--
ENSG00000228446.2	2.73597	-2.19721	0.00510642	0.234977	0.36	0.23	0.08	0	AC073052.1	chr2	processed_pseudogene	--
ENSG00000224358.1	0.981556	-0.0503885	0.0056311	0.246892	0.46	0.44	0.14	0.32	RP11-466F5.8	chr1	antisense	--
ENSG00000261663.1	1.9933	-1.22751	0.000605203	0.0818552	0.79	0.37	0.1	0.19	RP11-304L19.11	chr16	antisense	--
ENSG00000264301.1	1.44413	-1.00281	0.00316651	0.191339	0.53	0.22	0.21	0.07	LINC01444	chr18	lincRNA	long intergenic non-protein coding RNA 1444
ENSG00000134198.9	0.965425	0.154725	0.00360959	0.202081	0.28	0.43	0.15	0.2	TSPAN2	chr1	protein_coding	tetraspanin 2
ENSG00000231245.2	0.890943	0.41116	0.00320367	0.193181	3.22	3.42	1.71	1.84	C1DP1	chr10	processed_pseudogene	C1D nuclear receptor corepressor pseudogene 1
ENSG00000253978.1	2.57439	-1.91893	0.00122181	0.111627	0	1.17	0.16	0	CTB-178M22.2	chr5	antisense	--
ENSG00000157765.11	5.39686	-2.61128	0.00223702	0.152397	0.03	0.04	0	0	SLC34A2	chr4	protein_coding	solute carrier family 34 (type II sodium/phosphate cotransporter), member 2
ENSG00000231638.1	2.08848	-1.69419	0.00356357	0.20028	0.14	0.07	0	0.05	AC011738.4	chr7	antisense	--
ENSG00000204361.8	1.21283	-0.740605	0.00649646	0.270942	0.47	0.16	0.18	0.09	NXPE2	chr11	protein_coding	neurexophilin and PC-esterase domain family, member 2
ENSG00000270638.1	2.91728	-1.69152	9.06368e-05	0.0279084	0.15	0.28	0.03	0.02	RP3-466P17.1	chr6	lincRNA	--
ENSG00000174844.14	1.26744	-1.02106	0.00783239	0.301254	0.01	0.07	0.02	0.01	DNAH12	chr3	protein_coding	dynein, axonemal, heavy chain 12
ENSG00000197635.9	5.07956	-2.78335	0.00850519	0.301254	0.06	0	0	0	DPP4	chr2	protein_coding	dipeptidyl-peptidase 4
ENSG00000235072.2	2.32757	-1.78239	0.0022056	0.152397	0.2	0.13	0.06	0	AC012074.2	chr2	lincRNA	--
ENSG00000272566.1	3.68133	-2.1952	0.000680943	0.0875965	0.28	0.48	0.05	0	RP11-462G22.2	chr4	lincRNA	--
ENSG00000267069.1	5.25297	-2.69175	0.00435565	0.215873	0	0.4	0	0	RP11-64C12.8	chr18	lincRNA	--
ENSG00000214900.8	0.956558	2.77244	1.0616e-06	0.00180747	0.83	1.64	0.55	0.7	LINC01588	chr14	lincRNA	long intergenic non-protein coding RNA 1588
ENSG00000150893.10	5.08342	-2.78146	0.00850519	0.301254	0.01	0.01	0	0	FREM2	chr13	protein_coding	FRAS1 related extracellular matrix protein 2
ENSG00000239219.2	5.2472	-2.69458	0.00435565	0.215873	0.02	0.01	0	0	RP11-379K17.4	chr3	antisense	--
ENSG00000161277.10	0.666547	1.3794	0.00533757	0.242529	1.14	1.65	0.92	0.81	THAP8	chr19	protein_coding	THAP domain containing 8
ENSG00000273209.1	5.96724	-2.25865	8.33845e-05	0.0262335	0.4	0.17	0	0	RP11-107N15.1	chr2	lincRNA	--
ENSG00000268707.1	1.16369	-0.458375	0.00356052	0.20028	1.39	1.55	0.81	0.47	RP11-247A12.7	chr9	lincRNA	--
ENSG00000267405.1	2.17794	-1.10433	7.31104e-05	0.0254953	0.58	1.28	0.19	0.2	CTC-296K1.4	chr17	lincRNA	--
ENSG00000279442.1	1.25952	-0.513344	0.00188838	0.149746	0.12	0.11	0.04	0.05	LA16c-60D12.2	chr22	lincRNA	--
ENSG00000253552.7	2.1825	-1.87194	0.00355837	0.20028	0.03	0.09	0.01	0.01	HOXA-AS2	chr7	antisense	HOXA cluster antisense RNA 2
ENSG00000269952.1	1.07107	-0.459438	0.00708477	0.287464	2.27	2.05	1.23	0.8	RP11-324I22.3	chr10	sense_intronic	--
ENSG00000254485.5	1.12879	-0.47991	0.00468633	0.226824	0.71	0.41	0.35	0.16	RP11-380O24.1	chr3	antisense	--
ENSG00000270933.1	2.30643	-2.08117	0.00921528	0.304831	0.3	0.31	0.11	0	CTD-2227E11.1	chr7	lincRNA	--
ENSG00000143450.14	1.18916	-0.387038	0.00241305	0.158375	0.17	0.21	0.1	0.06	OAZ3	chr1	protein_coding	ornithine decarboxylase antizyme 3
ENSG00000267655.1	1.39298	-0.62845	0.00100938	0.111104	0.75	1.19	0.42	0.29	CTD-2286N8.2	chr18	sense_intronic	--
ENSG00000153485.5	0.727446	2.47241	0.000328792	0.0587263	3.55	4.63	2.54	2.34	TMEM251	chr14	protein_coding	transmembrane protein 251
ENSG00000265905.2	5.52701	-2.53526	0.00115219	0.111627	1	0.12	0	0	RN7SL96P	chr2	misc_RNA	RNA, 7SL, cytoplasmic 96, pseudogene
ENSG00000226051.6	2.92375	-2.0824	0.0017236	0.138963	0.12	0.05	0.02	0	ZNF503-AS1	chr10	lincRNA	ZNF503 antisense RNA 1
ENSG00000231742.5	1.3001	-0.553853	0.00155338	0.130387	1.19	0.86	0.6	0.22	LINC01273	chr20	lincRNA	long intergenic non-protein coding RNA 1273
ENSG00000227945.1	2.31135	-2.0781	0.00560159	0.246892	0.07	0.57	0.07	0.04	RP11-103C16.2	chr6	antisense	--
ENSG00000219507.4	1.2558	-1.02633	0.00783239	0.301254	0.99	0.89	0.43	0.35	FTH1P8	chrX	processed_pseudogene	ferritin, heavy polypeptide 1 pseudogene 8
ENSG00000198771.10	2.46097	-1.69345	0.000836717	0.103055	0.13	0.08	0	0.04	RCSD1	chr1	protein_coding	RCSD domain containing 1
ENSG00000259910.1	1.23271	-0.654093	0.00677146	0.278795	2.07	0.55	0.23	0.93	RP11-616M22.2	chr16	antisense	--
ENSG00000279091.1	1.30286	-0.257046	0.000538069	0.0811139	0.13	0.09	0.04	0.06	RP11-461F11.2	chr15	TEC	--
ENSG00000147003.5	1.42384	0.150813	2.69737e-05	0.0169723	0.89	0.66	0.26	0.32	TMEM27	chrX	protein_coding	transmembrane protein 27
ENSG00000274653.1	2.25201	-1.38647	0.000241229	0.04917	0.77	0.9	0	0.35	RP11-347C12.11	chr16	antisense	--
ENSG00000144130.11	3.47209	-2.32344	0.00223411	0.152397	0.18	0.04	0	0.02	NT5DC4	chr2	protein_coding	5'-nucleotidase domain containing 4
ENSG00000249328.2	0.692962	1.06207	0.00805928	0.301254	0.98	0.93	0.41	0.77	RP11-26J3.1	chr8	lincRNA	--
ENSG00000198358.4	3.2374	-2.46106	0.00727995	0.287464	0.12	0.03	0.01	0	RP11-544M22.1	chr1	antisense	--
ENSG00000261229.5	4.08776	-1.92241	3.46557e-05	0.0195256	0.14	0.13	0	0.01	MTHFS	chr15	lincRNA	5,10-methenyltetrahydrofolate synthetase (5-formyltetrahydrofolate cyclo-ligase)
ENSG00000150637.8	0.751884	0.879007	0.00512188	0.235314	0.17	0.1	0.11	0.05	CD226	chr18	protein_coding	CD226 molecule
ENSG00000261649.5	1.1399	-0.211277	0.00203733	0.152397	0.4	0.26	0.11	0.19	GOLGA6L7P	chr15	transcribed_unprocessed_pseudogene	golgin A6 family-like 7, pseudogene
ENSG00000271155.1	1.68568	-1.29005	0.00421757	0.215873	0.36	0.23	0.1	0.08	RP11-435O5.5	chr9	antisense	--
ENSG00000200534.1	0.771112	0.804606	0.00536512	0.243398	15.17	11.1	6.14	9.34	SNORA33	chr6	snoRNA	small nucleolar RNA, H/ACA box 33
ENSG00000186265.9	5.40165	-2.60893	0.00223702	0.152397	0	0.1	0	0	BTLA	chr3	protein_coding	B and T lymphocyte associated
ENSG00000105668.7	3.24529	-2.45653	0.00403757	0.214036	0	0.26	0	0.02	UPK1A	chr19	protein_coding	uroplakin 1A
ENSG00000277644.1	6.53474	2.57894	8.58578e-84	1.24253e-79	0	406.08	3.37	0.6	FP236383.12	chr21	miRNA	--
ENSG00000269463.1	1.95001	-1.7804	0.0086989	0.301254	0.74	0.77	0.07	0.31	RP11-727F15.13	chr11	sense_intronic	--
ENSG00000259332.2	0.696936	1.39483	0.0033438	0.196713	2.33	3.74	2.15	1.52	ST20-MTHFS	chr15	protein_coding	ST20-MTHFS readthrough
ENSG00000196427.13	0.738572	1.1301	0.00354576	0.20028	0.75	0.93	0.5	0.49	NBPF4	chr1	protein_coding	neuroblastoma breakpoint family, member 4
ENSG00000187479.5	2.76434	-1.49012	4.25847e-05	0.0203296	0.06	0.3	0.01	0.04	C11orf96	chr11	protein_coding	chromosome 11 open reading frame 96
ENSG00000103522.15	1.09411	-0.195369	0.00303636	0.18541	0.19	0.16	0.08	0.09	IL21R	chr16	protein_coding	interleukin 21 receptor
ENSG00000272732.1	1.8386	-1.654	0.00811624	0.301254	0.27	0.1	0.07	0.04	RP5-1159O4.2	chr7	lincRNA	--
ENSG00000242829.1	2.16837	-1.11052	0.000112161	0.0314339	2.02	0.94	0.47	0.17	RPS26P21	chr3	processed_pseudogene	ribosomal protein S26 pseudogene 21
ENSG00000229334.1	1.13212	-0.535638	0.0052876	0.241776	0.87	0.54	0.45	0.18	AC046143.3	chr3	antisense	--
ENSG00000221821.3	1.27344	-0.852436	0.00445798	0.219158	1.23	0.77	0.6	0.21	C6orf226	chr6	protein_coding	chromosome 6 open reading frame 226
ENSG00000220575.7	3.23551	-2.46199	0.00727995	0.287464	0.11	0	0.01	0	HTR5A-AS1	chr7	antisense	HTR5A antisense RNA 1
ENSG00000258677.2	0.606831	2.61575	0.00213777	0.152397	6.94	8.45	4.25	5.77	RP11-463D19.2	chr8	protein_coding	--
ENSG00000255441.1	5.64952	-2.46136	0.000595115	0.0818552	0.31	0.03	0	0	CTD-2616J11.2	chr19	antisense	--
ENSG00000237310.1	1.16609	-0.40022	0.00241305	0.158375	0.83	2.12	0.61	0.66	GS1-124K5.4	chr7	lincRNA	--
ENSG00000175538.10	3.58042	-2.25756	0.00123413	0.111627	0.07	0.06	0	0.01	KCNE3	chr11	protein_coding	potassium channel, voltage gated subfamily E regulatory beta subunit 3
ENSG00000167861.15	0.716548	0.918204	0.00862867	0.301254	0.65	0.47	0.34	0.34	HID1	chr17	protein_coding	HID1 domain containing
ENSG00000161180.10	2.32357	-1.78313	0.0022056	0.152397	0.16	0.05	0.02	0.02	CCDC116	chr22	protein_coding	coiled-coil domain containing 116
ENSG00000277449.1	0.91682	0.253822	0.00438446	0.21693	0.47	0.43	0.22	0.26	CEBPB-AS1	chr20	antisense	CEBPB antisense RNA 1
ENSG00000197191.4	0.589042	2.89913	0.00203486	0.152397	4.65	6.55	4.03	3.31	CYSRT1	chr9	protein_coding	cysteine-rich tail protein 1
ENSG00000279467.1	1.51286	-0.777287	0.0012064	0.111627	0.07	0.09	0.01	0.04	KB-1125A3.12	chr22	antisense	--
ENSG00000062524.15	1.98527	-1.38929	0.00142566	0.12393	0.15	0.1	0.03	0.03	LTK	chr15	protein_coding	leukocyte receptor tyrosine kinase
ENSG00000198133.8	5.65612	-2.4581	0.000595115	0.0818552	0.03	0.06	0	0	TMEM229B	chr14	protein_coding	transmembrane protein 229B
ENSG00000233325.3	1.52613	-0.95104	0.00155866	0.130387	1.19	0.53	0.45	0.14	MIPEPP3	chr13	transcribed_unprocessed_pseudogene	mitochondrial intermediate peptidase pseudogene 3
ENSG00000271983.1	1.63304	-1.32103	0.00616008	0.261817	0.92	0.73	0.11	0.42	RP11-28H5.2	chr15	lincRNA	--
ENSG00000235530.6	1.49063	-0.363161	0.000119523	0.0314498	0.3	0.86	0.13	0.27	AC087294.2	chr17	antisense	--
ENSG00000273055.1	2.97939	-1.64892	5.35591e-05	0.0218165	0.36	0.84	0.09	0.05	CTB-13F3.1	chr7	antisense	--
ENSG00000259621.1	1.21247	-0.212694	0.0010231	0.111627	4.61	2.12	1.05	1.92	RP11-654A16.1	chr15	antisense	--
ENSG00000171401.14	1.69116	-1.16517	0.000885283	0.106322	0.2	0.32	0.13	0.02	KRT13	chr17	protein_coding	keratin 13, type I
ENSG00000170345.9	0.604931	5.85089	0.000261846	0.0512085	22.72	15.59	12.34	12.78	FOS	chr14	protein_coding	FBJ murine osteosarcoma viral oncogene homolog
ENSG00000241155.1	1.84115	-1.65083	0.00811624	0.301254	0.5	0.53	0.04	0.24	ARHGAP31-AS1	chr3	antisense	ARHGAP31 antisense RNA 1
ENSG00000223599.1	1.4037	-1.02517	0.0056262	0.246892	0.39	0.38	0.11	0.18	RP11-216N14.7	chr1	processed_pseudogene	--
ENSG00000116774.11	5.3921	-2.61363	0.00223702	0.152397	0.13	0	0	0	OLFML3	chr1	protein_coding	olfactomedin-like 3
ENSG00000166800.9	5.08536	-2.78052	0.00850519	0.301254	0.02	0.08	0	0	LDHAL6A	chr11	protein_coding	lactate dehydrogenase A-like 6A
ENSG00000196628.13	2.08991	-1.495	0.00144678	0.12463	0.03	0.03	0	0.01	TCF4	chr18	protein_coding	transcription factor 4
ENSG00000279237.1	5.39591	-2.61175	0.00223702	0.152397	0.2	0.15	0	0	RP11-212E4.1	chr13	TEC	--
ENSG00000197943.9	1.15017	-0.0713072	0.00148575	0.12723	0.17	0.05	0.05	0.05	PLCG2	chr16	protein_coding	phospholipase C, gamma 2 (phosphatidylinositol-specific)
ENSG00000253931.1	2.12785	-1.13928	6.79225e-05	0.0245743	1.24	0.6	0.35	0.05	RP11-909N17.2	chr8	antisense	--
ENSG00000205559.3	1.87408	-1.46111	0.00329469	0.195306	0.88	0.4	0.24	0.1	CHKB-AS1	chr22	antisense	CHKB antisense RNA 1 (head to head)
ENSG00000258101.2	1.64044	-0.973772	0.0010873	0.111627	0.43	0.32	0.11	0.12	RP11-977B10.2	chr12	antisense	--
ENSG00000267057.5	2.24867	-1.82866	0.00355837	0.20028	0.47	0.1	0	0.12	RP11-456O19.2	chr18	lincRNA	--
ENSG00000272844.1	5.76144	-2.39154	0.000308244	0.0561121	0.52	0	0	0	RP11-484K9.4	chr3	antisense	--
ENSG00000268066.5	2.10098	-1.92043	0.00571225	0.248251	0.05	0.2	0.01	0.04	FMR1-AS1	chrX	processed_transcript	FMR1 antisense RNA 1
ENSG00000260912.1	1.28646	0.82136	3.52453e-06	0.00449978	1.08	0.92	0.41	0.41	RP11-363E7.4	chr9	sense_overlapping	--
ENSG00000224822.1	5.24624	-2.69505	0.00435565	0.215873	0.11	0.04	0	0	THRB-IT1	chr3	sense_intronic	THRB intronic transcript 1
ENSG00000279199.1	1.16485	-0.458921	0.00356052	0.20028	0.32	0.35	0.21	0.08	RP11-749I16.3	chr17	TEC	--
ENSG00000107187.15	2.09481	-1.92285	0.00911802	0.304831	0.09	0.07	0	0.04	LHX3	chr9	protein_coding	LIM homeobox 3
ENSG00000254812.1	3.57577	-2.25987	0.00123413	0.111627	0.52	0.05	0	0.04	RP11-661A12.12	chr8	antisense	--
ENSG00000124143.10	1.21383	-0.425189	0.00203583	0.152397	0.34	0.2	0.13	0.1	ARHGAP40	chr20	protein_coding	Rho GTPase activating protein 40
ENSG00000200259.1	0.964618	0.217046	0.0026293	0.169117	16.05	11.05	8.32	5.51	SNORD35A	chr19	snoRNA	small nucleolar RNA, C/D box 35A
ENSG00000081041.8	0.601574	2.61815	0.00233518	0.155449	4.07	5.76	3.16	3.24	CXCL2	chr4	protein_coding	chemokine (C-X-C motif) ligand 2
ENSG00000183298.5	3.6816	-2.19442	0.000680943	0.0875965	0.16	0.37	0	0.03	RP11-556K13.1	chr1	processed_pseudogene	--
ENSG00000280401.1	1.06836	-0.305781	0.00491826	0.233367	0.54	0.4	0.22	0.22	RP11-104F15.9	chr10	TEC	--
ENSG00000125740.13	0.652208	4.77599	0.000128198	0.0334285	5.25	4.5	3.06	3.12	FOSB	chr19	protein_coding	FBJ murine osteosarcoma viral oncogene homolog B
ENSG00000100027.14	1.4226	-0.758815	0.0012064	0.111627	0.15	0.13	0.07	0.03	YPEL1	chr22	protein_coding	yippee-like 1 (Drosophila)
ENSG00000167011.8	1.5497	-0.757845	0.000466025	0.0733077	0.16	0.17	0.07	0.04	NAT16	chr7	protein_coding	N-acetyltransferase 16 (GCN5-related, putative)
ENSG00000214803.3	5.3921	-2.61363	0.00223702	0.152397	0.24	0	0	0	RP11-37N22.1	chr8	lincRNA	--
ENSG00000273064.1	1.88087	-1.45831	0.00217214	0.152397	0.32	0.47	0.17	0.03	RP11-474G23.3	chr2	antisense	--
ENSG00000228109.1	1.1186	0.139866	0.000561631	0.0818552	1.07	1.38	0.75	0.34	MFI2-AS1	chr3	antisense	MFI2 antisense RNA 1
ENSG00000176533.12	2.32793	-0.998265	1.29357e-05	0.00960028	0.14	0.14	0.03	0.02	GNG7	chr19	protein_coding	guanine nucleotide binding protein (G protein), gamma 7

## Sheet: shCRKL_vs_shCtrl_Down_DEG
Information of down-regulated genes between CRKL-knockdown and control samples in HeLa cells
Gene	logFC	logCPM	PValue	FDR	shCRKL_1st	shCRKL_2nd	shCtrl_1st	shCtrl_2nd	Symbol	Chr	GeneType	Description
ENSG00000184988.8	-1.93979	-1.69643	0.00356357	0.20028	0.02	0.03	0.09	0.09	TMEM106A	chr17	protein_coding	transmembrane protein 106A
ENSG00000273674.4	-5.5786	-2.46084	0.000595115	0.0818552	0	0	0.03	0.11	CTD-2378E12.1	chr15	lincRNA	--
ENSG00000183607.9	-5.45237	-2.53651	0.00115219	0.111627	0	0	0.13	0.05	GKN2	chr2	protein_coding	gastrokine 2
ENSG00000214856.11	-2.24746	-2.02799	0.00560159	0.246892	0.01	0.03	0.08	0.15	KRT16P1	chr17	transcribed_unprocessed_pseudogene	entry withdrawn
ENSG00000275894.1	-1.16261	0.965505	1.43965e-05	0.0101632	1.71	0.88	3.88	1.96	RP3-453C12.14	chr20	sense_intronic	--
ENSG00000169962.4	-0.723069	1.73856	0.0014211	0.12393	0.51	0.66	0.91	0.99	TAS1R3	chr1	protein_coding	taste receptor, type 1, member 3
ENSG00000143226.13	-1.57281	-1.13848	0.00499573	0.23466	0.01	0.12	0.17	0.21	FCGR2A	chr1	protein_coding	Fc fragment of IgG, low affinity IIa, receptor (CD32)
ENSG00000167613.15	-3.09844	-2.46182	0.00727995	0.287464	0	0.01	0.04	0.02	LAIR1	chr19	protein_coding	leukocyte-associated immunoglobulin-like receptor 1
ENSG00000117152.13	-2.15556	-2.08249	0.00921528	0.304831	0.01	0.02	0.05	0.08	RGS4	chr1	protein_coding	regulator of G-protein signaling 4
ENSG00000220891.1	-2.59145	-2.19853	0.00510642	0.234977	0.02	0	0.04	0.09	LL22NC03-63E9.3	chr22	antisense	--
ENSG00000005249.12	-5.00612	-2.78366	0.00850519	0.301254	0	0	0.04	0.02	PRKAR2B	chr7	protein_coding	protein kinase, cAMP-dependent, regulatory, type II, beta
ENSG00000278189.1	-7.31715	-1.17773	2.85054e-11	1.3751e-07	0	0	7.37	0	RNA5-8S5	chr21	rRNA	RNA, 5.8S ribosomal 5
ENSG00000259175.1	-5.00676	-2.78333	0.00850519	0.301254	0	0	0.04	0.05	RP11-379K22.2	chr15	antisense	--
ENSG00000263142.5	-0.831659	1.01525	0.00128103	0.11515	0.27	0.17	0.47	0.32	LRRC37A17P	chr17	transcribed_unprocessed_pseudogene	leucine rich repeat containing 37, member A17, pseudogene
ENSG00000187688.14	-1.29273	-0.0175809	0.000267011	0.0515224	0.12	0.19	0.39	0.35	TRPV2	chr17	protein_coding	transient receptor potential cation channel, subfamily V, member 2
ENSG00000254860.5	-0.9628	1.24601	0.000107022	0.0313539	1.18	1.21	2.25	2.39	TMEM9B-AS1	chr11	antisense	TMEM9B antisense RNA 1
ENSG00000066230.10	-1.17076	-0.356985	0.00283377	0.179085	0.11	0.16	0.26	0.36	SLC9A3	chr5	protein_coding	solute carrier family 9, subfamily A (NHE3, cation proton antiporter 3), member 3
ENSG00000271778.1	-1.29639	-1.00199	0.00783239	0.301254	0.39	0.28	0.57	1.13	RP11-379F4.8	chr3	sense_intronic	--
ENSG00000260955.2	-2.63761	-1.78166	0.000434762	0.0703003	0.06	0.15	0.19	1.21	RP11-30L15.6	chr8	lincRNA	--
ENSG00000042062.11	-2.10462	-1.83	0.00355837	0.20028	0.02	0.01	0.05	0.06	FAM65C	chr20	protein_coding	family with sequence similarity 65, member C
ENSG00000122733.12	-2.58822	-2.19824	0.00510642	0.234977	0	0.01	0.03	0.04	PHF24	chr9	protein_coding	--
ENSG00000260579.1	-2.69815	-1.74138	0.000434762	0.0703003	0.14	0.08	1.04	0.52	RP11-382A20.2	chr15	antisense	--
ENSG00000085741.12	-2.06991	-1.61203	0.00143032	0.12393	0	0.08	0.11	0.23	WNT11	chr11	protein_coding	wingless-type MMTV integration site family, member 11
ENSG00000248771.5	-2.15801	-2.08123	0.00921528	0.304831	0.01	0.02	0.02	0.12	LINC01207	chr4	lincRNA	long intergenic non-protein coding RNA 1207
ENSG00000254510.1	-5.31782	-2.61458	0.00223702	0.152397	0	0	0.23	0.06	RP11-867G23.10	chr11	processed_transcript	--
ENSG00000249476.1	-1.00264	0.234946	0.00171318	0.138963	0.1	0.11	0.25	0.18	CTD-2587M2.1	chr5	lincRNA	--
ENSG00000139174.10	-1.43713	-1.11466	0.00499573	0.23466	0.03	0.03	0.11	0.03	PRICKLE1	chr12	protein_coding	prickle homolog 1 (Drosophila)
ENSG00000223756.6	-3.33379	-2.32484	0.00223411	0.152397	0	0.01	0.1	0.05	TSSC2	chr11	transcribed_unprocessed_pseudogene	tumor suppressing subtransferable candidate 2 pseudogene
ENSG00000217120.1	-5.00612	-2.78366	0.00850519	0.301254	0	0	0.1	0.06	RP1-76C18.1	chr6	processed_pseudogene	--
ENSG00000260100.1	-5.45362	-2.53587	0.00115219	0.111627	0	0	0.17	0.15	RP11-220I1.5	chr9	lincRNA	--
ENSG00000152292.16	-1.05912	-0.373634	0.00715083	0.287464	0.15	0.17	0.25	0.41	SH2D6	chr2	protein_coding	SH2 domain containing 6
ENSG00000261567.1	-2.33186	-1.97749	0.00338678	0.196841	0.19	0.11	1.05	0.62	RP11-680G10.1	chr16	lincRNA	--
ENSG00000164363.9	-2.4905	-1.87598	0.00122181	0.111627	0	0.05	0.1	0.15	SLC6A18	chr5	protein_coding	solute carrier family 6 (neutral amino acid transporter), member 18
ENSG00000069020.18	-0.655734	1.23744	0.00768445	0.299827	0.13	0.09	0.14	0.22	MAST4	chr5	protein_coding	microtubule associated serine/threonine kinase family member 4
ENSG00000248751.6	-0.63944	1.773	0.00510066	0.234977	0.96	1.35	1.86	1.68	RP1-130H16.18	chr22	protein_coding	--
ENSG00000232504.4	-2.30911	-1.69933	0.00136111	0.120847	0.11	0.04	0.63	0.15	ST3GAL5-AS1	chr2	lincRNA	ST3GAL5 antisense RNA 1 (head to head)
ENSG00000172901.19	-2.24928	-2.02704	0.00560159	0.246892	0.01	0.01	0.02	0.08	LVRN	chr5	protein_coding	laeverin
ENSG00000261529.1	-2.9416	-1.57211	3.16095e-05	0.0190605	0	0.06	0.09	0.39	RP13-487P22.1	chr15	sense_intronic	--
ENSG00000228808.1	-2.7451	-0.931763	3.5213e-07	0.00113245	0.33	0	1.66	0.75	HMGB3P4	chr13	processed_pseudogene	high mobility group box 3 pseudogene 4
ENSG00000272367.1	-0.854163	1.43497	0.000400491	0.0658626	1.71	1.56	3.03	2.85	CTC-428H11.2	chr5	antisense	--
ENSG00000272721.5	-3.22093	-2.39169	0.00403757	0.214036	0	0.09	0.61	0.33	RP11-778D9.12	chr3	antisense	--
ENSG00000282772.1	-3.53655	-2.1995	0.000680943	0.0875965	0	0.04	0.37	0.2	RP11-753C18.12	chr10	antisense	--
ENSG00000213963.6	-0.921652	0.106842	0.00613215	0.261817	0.14	0.07	0.21	0.2	AC074286.1	chr2	sense_overlapping	--
ENSG00000246982.6	-2.10165	-1.82864	0.00355837	0.20028	0	0.11	0.2	0.24	RP1-179N16.6	chr6	antisense	--
ENSG00000272186.1	-5.68834	-2.39232	0.000308244	0.0561121	0	0	0.76	0.36	RP11-110I1.13	chr11	antisense	--
ENSG00000251893.2	-5.79113	-2.32642	0.000160101	0.0376744	0	0	2.34	0.19	SNORA70	chr12	snoRNA	small nucleolar RNA, H/ACA box 70
ENSG00000234199.2	-5.79113	-2.32642	0.000160101	0.0376744	0	0	0.42	0.04	LINC01191	chr2	lincRNA	long intergenic non-protein coding RNA 1191
ENSG00000281548.1	-5.17138	-2.69613	0.00435565	0.215873	0	0	0.08	0.07	LINC00895	chr22	lincRNA	long intergenic non-protein coding RNA 895
ENSG00000280237.1	-0.644119	1.28729	0.00918521	0.304831	0.34	0.23	0.47	0.43	MIR4697HG	chr11	TEC	MIR4697 host gene
ENSG00000143552.9	-3.87433	-1.97654	6.28524e-05	0.0239368	0	0.01	0.04	0.05	NUP210L	chr1	protein_coding	nucleoporin 210kDa-like
ENSG00000273306.1	-0.859288	0.621464	0.00363447	0.20269	0.72	2.04	1.93	2.93	RP11-527J8.1	chr2	antisense	--
ENSG00000067798.13	-0.847183	1.97216	0.000103127	0.0313539	0.24	0.22	0.4	0.41	NAV3	chr12	protein_coding	neuron navigator 3
ENSG00000163637.11	-1.74039	-0.619061	5.42698e-05	0.0218165	0.04	0.01	0.1	0.06	PRICKLE2	chr3	protein_coding	prickle homolog 2 (Drosophila)
ENSG00000252835.1	-1.76745	-1.14166	0.000885283	0.106322	1.01	0.94	3.76	2.98	SCARNA21	chr17	scaRNA	small Cajal body-specific RNA 21
ENSG00000154274.14	-3.71732	-2.08263	0.000206921	0.0432572	0	0.01	0.06	0.12	C4orf19	chr4	protein_coding	chromosome 4 open reading frame 19
ENSG00000229052.2	-5.32222	-2.61231	0.00223702	0.152397	0	0	0.01	0.08	RP11-386I23.1	chr1	transcribed_processed_pseudogene	--
ENSG00000158301.18	-0.665697	1.11104	0.00979175	0.320965	0.31	0.35	0.45	0.59	GPRASP2	chrX	protein_coding	G protein-coupled receptor associated sorting protein 2
ENSG00000152439.12	-1.66242	-1.50033	0.00746542	0.291999	0.01	0.01	0.06	0.03	ZNF773	chr19	protein_coding	zinc finger protein 773
ENSG00000163083.5	-0.62575	1.92707	0.00509329	0.234977	0.48	1.02	1.29	0.98	INHBB	chr2	protein_coding	inhibin, beta B
ENSG00000272438.1	-2.70357	-1.42998	4.25847e-05	0.0203296	0.24	0.09	1.72	0.59	RP11-54O7.16	chr1	lincRNA	--
ENSG00000206567.9	-2.68817	-2.13834	0.00297221	0.181877	0	0.03	0.06	0.17	AC022007.5	chr3	lincRNA	--
ENSG00000267390.1	-2.18604	-1.53575	0.000900428	0.106804	0	0.21	0.49	0.42	RP11-635N19.1	chr18	antisense	--
ENSG00000163530.4	-2.15151	-2.08362	0.00921528	0.304831	0	0.07	0.22	0.09	DPPA2	chr3	protein_coding	developmental pluripotency associated 2
ENSG00000234832.1	-5.89661	-2.25839	8.33845e-05	0.0262335	0	0	0.03	0.51	RP3-322G13.7	chr20	antisense	--
ENSG00000188859.6	-3.10383	-2.46003	0.00727995	0.287464	0.02	0	0	0.2	FAM78B	chr1	protein_coding	family with sequence similarity 78, member B
ENSG00000232334.1	-1.89144	-1.35426	0.000931888	0.10789	0.16	0.25	0.1	1.47	RP11-47G11.2	chr10	processed_pseudogene	--
ENSG00000272037.1	-5.45362	-2.53587	0.00115219	0.111627	0	0	0.12	0.1	KB-431C1.5	chr8	antisense	--
ENSG00000187595.14	-2.24381	-2.02988	0.00560159	0.246892	0.01	0.03	0.13	0.05	ZNF385C	chr17	protein_coding	zinc finger protein 385C
ENSG00000205794.4	-5.45299	-2.53619	0.00115219	0.111627	0	0	0.12	0.07	RP11-333E13.4	chr4	transcribed_processed_pseudogene	--
ENSG00000244952.2	-1.48558	-1.19729	0.005555	0.246892	0.15	0.27	0.38	0.81	RP11-1000B6.5	chr15	lincRNA	--
ENSG00000102524.11	-1.93355	-0.784988	3.64283e-05	0.0195256	0.07	0.05	0.2	0.29	TNFSF13B	chr13	protein_coding	tumor necrosis factor (ligand) superfamily, member 13b
ENSG00000141750.6	-5.32034	-2.61328	0.00223702	0.152397	0	0	0.03	0.05	STAC2	chr17	protein_coding	SH3 and cysteine rich domain 2
ENSG00000269921.1	-2.02819	-1.87597	0.00571225	0.248251	0.11	0.12	0.31	0.67	RP11-646I6.5	chr4	lincRNA	--
ENSG00000242578.1	-3.22194	-2.39216	0.00403757	0.214036	0.04	0	0.33	0.18	RP11-469J4.3	chr3	lincRNA	--
ENSG00000146090.15	-2.31179	-0.901639	1.43363e-05	0.0101632	0.02	0.07	0.19	0.24	RASGEF1C	chr5	protein_coding	RasGEF domain family, member 1C
ENSG00000138028.14	-1.29255	-0.462932	0.00170027	0.138963	0.09	0.07	0.18	0.24	CGREF1	chr2	protein_coding	cell growth regulator with EF-hand domain 1
ENSG00000259470.2	-5.16949	-2.69711	0.00435565	0.215873	0	0	0.15	0.02	KRT8P9	chr15	processed_pseudogene	keratin 8 pseudogene 9
ENSG00000237827.1	-3.79349	-2.03096	0.000206921	0.0432572	0	0.08	1.03	0.22	RP11-332O19.2	chr10	processed_pseudogene	--
ENSG00000233954.6	-2.15425	-0.411921	6.07168e-07	0.00125528	0.09	0.09	0.4	0.41	UQCRHL	chr1	protein_coding	--
ENSG00000169181.12	-3.22466	-2.38976	0.00403757	0.214036	0	0.01	0.01	0.06	GSG1L	chr16	protein_coding	GSG1-like
ENSG00000278238.1	-5.17328	-2.69515	0.00435565	0.215873	0	0	0.1	0.37	RP11-245D16.4	chr13	lincRNA	--
ENSG00000174343.5	-1.59031	-0.718204	0.000614835	0.0823879	0.09	0.1	0.24	0.33	CHRNA9	chr4	protein_coding	cholinergic receptor, nicotinic, alpha 9 (neuronal)
ENSG00000224892.6	-1.68981	-1.65302	0.00811624	0.301254	0.06	0.13	0.19	0.42	RPS4XP16	chr13	transcribed_processed_pseudogene	ribosomal protein S4X pseudogene 16
ENSG00000168772.10	-0.785204	0.83634	0.0042155	0.215873	0.18	0.18	0.3	0.33	CXXC4	chr4	protein_coding	CXXC finger protein 4
ENSG00000261305.1	-5.32159	-2.61263	0.00223702	0.152397	0	0	0.07	0.28	RP4-584D14.7	chr7	sense_overlapping	--
ENSG00000254044.5	-1.93204	-1.17174	0.000398842	0.0658626	0.2	0.14	0.84	0.51	RP11-681L8.1	chr4	sense_overlapping	--
ENSG00000271797.1	-2.24503	-2.02925	0.00560159	0.246892	0.03	0.07	0.29	0.19	CTC-428G20.6	chr5	antisense	--
ENSG00000265369.3	-2.48622	-2.25999	0.008734	0.301254	0.02	0	0.05	0.09	PCAT18	chr18	lincRNA	prostate cancer associated transcript 18 (non-protein coding)
ENSG00000179141.9	-5.57673	-2.4618	0.000595115	0.0818552	0	0	0.08	0.09	MTUS2-AS1	chr13	antisense	MTUS2 antisense RNA 1
ENSG00000204421.2	-1.53778	-1.42386	0.00680266	0.279285	0.05	0.18	0.17	0.48	LY6G6C	chr6	protein_coding	lymphocyte antigen 6 complex, locus G6C
ENSG00000106004.4	-0.799158	0.73827	0.00479628	0.230972	0.56	0.57	0.91	1.05	HOXA5	chr7	protein_coding	homeobox A5
ENSG00000138152.8	-5.17202	-2.69581	0.00435565	0.215873	0	0	0.06	0.08	BTBD16	chr10	protein_coding	BTB (POZ) domain containing 16
ENSG00000214875.2	-2.58392	-2.20047	0.008734	0.301254	0	0.11	0.67	0	MED28P1	chr10	processed_pseudogene	mediator complex subunit 28 pseudogene 1
ENSG00000273987.1	-1.81973	-1.57486	0.00531527	0.242096	0.16	0.1	0.44	0.52	RP11-585P4.6	chr12	sense_intronic	--
ENSG00000281530.1	-1.72141	-1.46448	0.00497285	0.23466	0.18	0.08	0.62	0.26	DGCR12	chr22	sense_intronic	DiGeorge syndrome critical region gene 12 (non-protein coding)
ENSG00000232828.1	-5.45487	-2.53522	0.00115219	0.111627	0	0	0.12	0.22	AF196970.3	chrX	antisense	--
ENSG00000280184.1	-0.906673	0.234849	0.0048725	0.232722	0.39	0.19	0.52	0.6	AL023806.1	chr6	protein_coding	--
ENSG00000187372.11	-0.817507	0.525625	0.00531969	0.242096	0.22	0.09	0.22	0.33	PCDHB13	chr5	protein_coding	protocadherin beta 13
ENSG00000197837.3	-1.55339	-0.0432415	2.01709e-05	0.0135774	0.44	0.85	1.72	2	HIST4H4	chr12	protein_coding	histone cluster 4, H4
ENSG00000158806.13	-1.72099	-1.4609	0.00497285	0.23466	0.01	0.1	0.18	0.2	NPM2	chr8	protein_coding	nucleophosmin/nucleoplasmin 2
ENSG00000274997.1	-1.21554	-0.877762	0.00836685	0.301254	0.8	0.34	1.07	1.68	HIST1H2AH	chr6	protein_coding	histone cluster 1, H2ah
ENSG00000279768.1	-5.00612	-2.78366	0.00850519	0.301254	0	0	1.91	1.23	AC008914.1	chr5	protein_coding	--
ENSG00000280053.1	-5.31656	-2.61523	0.00223702	0.152397	0	0	0.08	0	RP11-61K12.2	chr3	TEC	--
ENSG00000124406.16	-1.10453	0.30201	0.000454072	0.0718178	0.05	0.07	0.13	0.13	ATP8A1	chr4	protein_coding	ATPase, aminophospholipid transporter (APLT), class I, type 8A, member 1
ENSG00000230183.4	-5.17328	-2.69515	0.00435565	0.215873	0	0	0.04	0.14	CNOT6LP1	chr15	processed_pseudogene	CCR4-NOT transcription complex, subunit 6-like pseudogene 1
ENSG00000166839.16	-1.05017	-0.374077	0.00715083	0.287464	0.05	0.13	0.19	0.16	ANKDD1A	chr15	protein_coding	ankyrin repeat and death domain containing 1A
ENSG00000269970.1	-2.1744	-1.78309	0.0022056	0.152397	0	0.59	1.25	1.34	RP11-498E2.9	chr9	sense_intronic	--
ENSG00000258689.1	-3.53756	-2.19996	0.000680943	0.0875965	0.05	0	0.46	0.25	LINC01269	chr14	lincRNA	long intergenic non-protein coding RNA 1269
ENSG00000280213.1	-0.89439	0.509276	0.00315389	0.190976	0.15	0.28	0.45	0.33	UCKL1-AS1	chr20	antisense	UCKL1 antisense RNA 1
ENSG00000139567.12	-1.13069	-0.277446	0.00294613	0.181877	0.1	0.07	0.17	0.21	ACVRL1	chr12	protein_coding	activin A receptor type II-like 1
ENSG00000237624.1	-3.44088	-2.25969	0.00123413	0.111627	0	0.02	0.11	0.15	OXCT2P1	chr1	unprocessed_pseudogene	3-oxoacid CoA transferase 2 pseudogene 1
ENSG00000280351.2	-1.10338	-0.295422	0.00491826	0.233367	0.25	0.16	0.5	0.4	CTD-2561B21.8	chr17	TEC	--
ENSG00000134817.10	-5.31782	-2.61458	0.00223702	0.152397	0	0	0.06	0.02	APLNR	chr11	protein_coding	apelin receptor
ENSG00000227542.1	-1.57218	-1.14256	0.00265124	0.169773	0.15	0.18	0.7	0.29	AC092614.2	chr2	lincRNA	--
ENSG00000272274.1	-5.00676	-2.78333	0.00850519	0.301254	0	0	0.07	0.07	LINC00551	chr13	lincRNA	long intergenic non-protein coding RNA 551
ENSG00000267510.1	-5.79482	-2.3245	0.000160101	0.0376744	0	0	0.48	0.51	CTC-325H20.4	chr19	antisense	--
ENSG00000164761.8	-0.810594	0.816284	0.00393863	0.214036	0.32	0.52	0.7	0.74	TNFRSF11B	chr8	protein_coding	tumor necrosis factor receptor superfamily, member 11b
ENSG00000260179.1	-1.86818	-1.74048	0.0086989	0.301254	0.04	0.06	0.25	0.11	RP5-902P8.12	chr1	lincRNA	--
ENSG00000273980.1	-3.10383	-2.46003	0.00727995	0.287464	0.07	0	0	0.8	RP13-49I15.6	chr10	lincRNA	--
ENSG00000273338.1	-2.86105	-2.03004	0.0017236	0.138963	0	0.31	1.71	0.57	RP11-386I14.4	chr1	antisense	--
ENSG00000261845.2	-3.44004	-2.26111	0.00123413	0.111627	0.02	0	0.21	0.12	RP13-638C3.4	chr17	antisense	--
ENSG00000277840.1	-2.569	-1.82689	0.000729903	0.0922546	0.04	0.1	0.04	0.82	RP11-103B5.4	chr12	sense_intronic	--
ENSG00000169432.14	-1.65225	-0.97823	0.000802588	0.10013	0.02	0.01	0.05	0.06	SCN9A	chr2	protein_coding	sodium channel, voltage gated, type IX alpha subunit
ENSG00000261889.1	-1.2209	-0.574488	0.0045047	0.219502	0.41	0.35	0.7	1.11	RP11-473M20.16	chr16	lincRNA	--
ENSG00000236308.1	-5.16949	-2.69711	0.00435565	0.215873	0	0	0.38	0.05	RP11-316M21.7	chr10	antisense	--
ENSG00000272514.5	-1.1348	-0.277821	0.00194128	0.152397	0.23	0.1	0.3	0.46	C6orf165	chr6	protein_coding	chromosome 6 open reading frame 165
ENSG00000171877.19	-5.00549	-2.78398	0.00850519	0.301254	0	0	0.03	0.01	FRMD5	chr15	protein_coding	FERM domain containing 5
ENSG00000226763.4	-0.922643	0.223004	0.00595155	0.256342	0.17	0.29	0.61	0.23	SRRM5	chr19	protein_coding	serine/arginine repetitive matrix 5
ENSG00000236489.1	-5.5786	-2.46084	0.000595115	0.0818552	0	0	0.28	0.89	RP11-537I16.2	chr3	processed_pseudogene	--
ENSG00000263063.1	-5.17012	-2.69678	0.00435565	0.215873	0	0	0.21	0.07	RP11-388C12.1	chr17	lincRNA	--
ENSG00000281189.1	-2.28785	-1.08506	2.78233e-05	0.0171344	0.09	0.02	0.23	0.33	GHET1	chr7	lincRNA	gastric carcinoma proliferation enhancing transcript 1
ENSG00000182791.4	-0.976659	-0.0833211	0.00632207	0.266047	0.1	0.24	0.35	0.29	CCDC87	chr11	protein_coding	coiled-coil domain containing 87
ENSG00000163884.3	-2.76087	-1.6978	0.000258315	0.0508617	0.01	0.03	0.16	0.09	KLF15	chr3	protein_coding	Kruppel-like factor 15
ENSG00000257596.1	-5.17328	-2.69515	0.00435565	0.215873	0	0	0.07	0.28	RP11-968A15.2	chr12	antisense	--
ENSG00000226964.1	-2.02858	-1.87674	0.00571225	0.248251	0.14	0.05	0.32	0.54	RHEBP2	chr10	processed_pseudogene	Ras-homolog enriched in brain pseudogene 2
ENSG00000260510.1	-5.00931	-2.78202	0.00850519	0.301254	0	0	0	0.68	AC004381.7	chr16	antisense	--
ENSG00000224292.1	-2.33086	-1.97703	0.00338678	0.196841	0.04	0.1	0.46	0.27	AF196972.9	chrX	antisense	--
ENSG00000152475.6	-2.86044	-2.03035	0.0017236	0.138963	0	0.03	0.19	0.04	ZNF837	chr19	protein_coding	zinc finger protein 837
ENSG00000246922.8	-2.70385	-1.42789	4.25847e-05	0.0203296	0.02	0.06	0.29	0.19	UBAP1L	chr15	protein_coding	ubiquitin associated protein 1-like
ENSG00000196421.7	-1.01883	-0.0567648	0.0039927	0.214036	0.05	0.13	0.21	0.15	LINC00176	chr20	lincRNA	long intergenic non-protein coding RNA 176
ENSG00000278727.1	-1.19942	-0.233768	0.00174513	0.139533	0.13	0.08	0.29	0.19	AC000403.4	chr13	lincRNA	--
ENSG00000102032.12	-1.94381	-1.92542	0.00911802	0.304831	0.02	0.07	0.18	0.17	RENBP	chrX	protein_coding	renin binding protein
ENSG00000162438.11	-1.52643	-1.17177	0.00384671	0.21261	0.04	0.05	0.18	0.07	CTRC	chr1	protein_coding	chymotrypsin C (caldecrin)
ENSG00000276148.1	-5.79236	-2.32578	0.000160101	0.0376744	0	0	0.73	0.22	RP11-278C7.4	chr12	antisense	--
ENSG00000139890.9	-5.98606	-2.19821	4.35473e-05	0.0203296	0	0	0.06	0.14	REM2	chr14	protein_coding	RAS (RAD and GEM)-like GTP binding 2
ENSG00000261069.3	-0.884277	0.632008	0.00236412	0.156584	0.52	0.85	1.4	1.08	RP11-701H24.4	chr15	lincRNA	--
ENSG00000275215.1	-7.35149	-1.1488	1.57919e-11	9.14163e-08	0	0	7.55	0	RNA5-8S5	chr21	rRNA	RNA, 5.8S ribosomal 5
ENSG00000183889.12	-4.15272	1.37847	1.41525e-36	1.36544e-32	0.12	0.14	2.22	2.52	NPIPA5	chr16	protein_coding	nuclear pore complex interacting protein family, member A5
ENSG00000166796.11	-3.76411	-1.3938	4.13858e-07	0.00119787	0	0.03	0.26	0.17	LDHC	chr11	protein_coding	lactate dehydrogenase C
ENSG00000177839.6	-2.77581	-2.08391	0.0017236	0.138963	0	0.01	0.07	0.03	PCDHB9	chr5	protein_coding	protocadherin beta 9
ENSG00000120279.6	-6.29985	-1.9781	6.3036e-06	0.00645096	0	0	0.12	0.07	MYCT1	chr6	protein_coding	myc target 1
ENSG00000106336.12	-3.79709	-2.02907	0.000114033	0.0314339	0	0.01	0.1	0.11	FBXO24	chr7	protein_coding	F-box protein 24
ENSG00000261533.2	-1.1789	-0.461267	0.00468633	0.226824	0.01	0.3	0.43	0.23	RP11-15N24.4	chr3	sense_overlapping	--
ENSG00000185046.18	-2.63129	-1.784	0.000729903	0.0922546	0	0.01	0.04	0.04	ANKS1B	chr12	protein_coding	ankyrin repeat and sterile alpha motif domain containing 1B
ENSG00000135702.14	-5.45425	-2.53554	0.00115219	0.111627	0	0	0.04	0.05	CHST5	chr16	protein_coding	carbohydrate (N-acetylglucosamine 6-O) sulfotransferase 5
ENSG00000253047.1	-3.44026	-2.26001	0.00123413	0.111627	0	0.27	1.59	1.71	SNORA40	chr1	snoRNA	small nucleolar RNA, H/ACA box 40
ENSG00000145687.15	-0.68028	1.7644	0.00242674	0.158659	0.21	0.26	0.38	0.36	SSBP2	chr5	protein_coding	single-stranded DNA binding protein 2
ENSG00000160233.7	-0.617118	3.06958	0.00115468	0.111627	0.95	0.87	1.38	1.38	LRRC3	chr21	protein_coding	leucine rich repeat containing 3
ENSG00000230521.1	-1.68803	-1.65395	0.00811624	0.301254	0.06	0.13	0.28	0.33	HCG4P7	chr6	unprocessed_pseudogene	HLA complex group 4 pseudogene 7
ENSG00000281205.1	-2.32923	-1.97983	0.00560159	0.246892	0.01	0	0.07	0	LINC00950	chr9	lincRNA	long intergenic non-protein coding RNA 950
ENSG00000259546.1	-1.61286	-1.00328	0.00116602	0.111627	0.29	0.19	0.64	0.87	RP11-351M8.2	chr15	antisense	--
ENSG00000257027.1	-0.73447	1.54418	0.0017356	0.139533	0.71	0.67	1.06	1.22	RP11-705C15.3	chr12	sense_intronic	--
ENSG00000273466.1	-0.73204	0.840243	0.00609127	0.261016	1.6	1.12	2.47	2.07	RP11-548H3.1	chr2	antisense	--
ENSG00000212443.1	-1.5779	-0.723982	0.000862578	0.104901	0.68	1.05	4.64	0.36	SNORA53	chr12	snoRNA	small nucleolar RNA, H/ACA box 53
ENSG00000265395.1	-2.24503	-2.02925	0.00560159	0.246892	0.26	0.61	2.55	1.65	MIR3944	chr10	miRNA	microRNA 3944
ENSG00000242963.1	-5.00485	-2.78431	0.00850519	0.301254	0	0	0.55	0.08	RP11-143E21.1	chr12	processed_pseudogene	--
ENSG00000236095.1	-1.22899	-0.7842	0.00874287	0.301254	0.25	0.38	0.74	0.72	RP11-49O14.2	chr9	sense_intronic	--
ENSG00000225329.3	-5.00549	-2.78398	0.00850519	0.301254	0	0	0.07	0.02	LHFPL3-AS2	chr7	processed_transcript	LHFPL3 antisense RNA 2
ENSG00000225511.6	-1.31927	-1.08337	0.00887324	0.304297	0.05	0.06	0.12	0.14	LINC00475	chr9	lincRNA	long intergenic non-protein coding RNA 475
ENSG00000269842.3	-2.86225	-2.0294	0.000996473	0.11093	0	0.03	0.14	0.08	CTC-339O9.1	chr19	lincRNA	--
ENSG00000071246.10	-2.49502	-1.32598	5.25648e-05	0.0218165	0.01	0.02	0.08	0.06	VASH1	chr14	protein_coding	vasohibin 1
ENSG00000225932.3	-0.778812	0.726283	0.00658387	0.273228	0.36	0.37	0.79	0.45	CTAGE4	chr7	protein_coding	CTAGE family, member 4
ENSG00000198829.6	-5.17392	-2.69483	0.00435565	0.215873	0	0	0.01	0.06	SUCNR1	chr3	protein_coding	succinate receptor 1
ENSG00000216802.1	-5.00422	-2.78464	0.00850519	0.301254	0	0	0.29	0	RP11-390P2.2	chr6	processed_pseudogene	--
ENSG00000279320.1	-2.06232	-1.61602	0.00226281	0.152668	0	0.08	0.29	0.03	RP11-329N15.3	chr3	TEC	--
ENSG00000275853.1	-5.16949	-2.69711	0.00435565	0.215873	0	0	0.72	0.1	Metazoa_SRP	chr7	misc_RNA	--
ENSG00000243746.1	-6.22888	-2.02937	6.3036e-06	0.00645096	0	0	0.18	0.21	EEF1A1P10	chr7	processed_pseudogene	eukaryotic translation elongation factor 1 alpha 1 pseudogene 10
ENSG00000212664.5	-5.31782	-2.61458	0.00223702	0.152397	0	0	0.4	0.11	RP11-592N21.1	chr15	processed_pseudogene	--
ENSG00000224273.1	-1.43211	-1.23113	0.00798132	0.301254	0.22	0.26	0.87	0.42	AC005077.7	chr7	unprocessed_pseudogene	--
ENSG00000185955.4	-1.16468	-0.306174	0.00253447	0.164111	0.31	0.42	0.52	1.12	C7orf61	chr7	protein_coding	chromosome 7 open reading frame 61
ENSG00000278493.1	-2.70145	-1.73769	0.000258315	0.0508617	0	0.19	0.32	0.93	CTD-2382E5.6	chr15	sense_intronic	--
ENSG00000113763.10	-1.09814	-0.201823	0.00203733	0.152397	0.16	0.05	0.19	0.26	UNC5A	chr5	protein_coding	unc-5 homolog A (C. elegans)
ENSG00000162944.10	-3.7149	-2.0839	0.000206921	0.0432572	0	0.01	0.05	0.04	RFTN2	chr2	protein_coding	raftlin family member 2
ENSG00000272672.1	-5.32285	-2.61198	0.00223702	0.152397	0	0	0	0.54	RP11-302M6.5	chr1	lincRNA	--
ENSG00000165511.6	-1.20818	-0.390354	0.00241305	0.158375	0.08	0.14	0.2	0.31	C10orf25	chr10	antisense	chromosome 10 open reading frame 25
ENSG00000187288.10	-5.00549	-2.78398	0.00850519	0.301254	0	0	0.12	0.04	CIDEC	chr3	protein_coding	cell death-inducing DFFA-like effector c
ENSG00000165874.12	-0.871703	0.180921	0.0066331	0.274661	0.23	0.13	0.24	0.43	FAM35BP	chr10	transcribed_unprocessed_pseudogene	family with sequence similarity 35, member B, pseudogene
ENSG00000164330.16	-5.57549	-2.46245	0.000595115	0.0818552	0	0	0.04	0.02	EBF1	chr5	protein_coding	early B-cell factor 1
ENSG00000152705.7	-1.26165	-0.0824068	0.000495942	0.07595	0.14	0.48	0.68	0.76	CATSPER3	chr5	protein_coding	cation channel, sperm associated 3
ENSG00000251330.3	-2.02578	-1.87722	0.00571225	0.248251	0.11	0.13	0.54	0.46	CTD-2283N19.1	chr5	antisense	--
ENSG00000231256.7	-5.32096	-2.61296	0.00223702	0.152397	0	0	0.02	0.06	C17orf105	chr17	protein_coding	chromosome 17 open reading frame 105
ENSG00000274561.1	-0.880581	0.117119	0.00827875	0.301254	1.71	0.81	2.84	1.86	RP11-147L13.12	chr17	lincRNA	--
ENSG00000143632.14	-1.83381	-1.38919	0.00309212	0.187628	0.02	0.13	0.15	0.38	ACTA1	chr1	protein_coding	actin, alpha 1, skeletal muscle
ENSG00000227436.1	-5.4505	-2.53748	0.00115219	0.111627	0	0	0.53	0	FCF1P1	chr7	processed_pseudogene	FCF1 pseudogene 1
ENSG00000247317.3	-1.58325	-1.26027	0.00421757	0.215873	0.03	0.05	0.12	0.13	RP11-273G15.2	chr8	lincRNA	--
ENSG00000162746.14	-1.87648	-1.53666	0.00346156	0.199983	0.03	0.07	0.21	0.13	FCRLB	chr1	protein_coding	Fc receptor-like B
ENSG00000123329.17	-4.42621	-1.57606	5.49295e-07	0.00122298	0	0.01	0.12	0.1	ARHGAP9	chr12	protein_coding	Rho GTPase activating protein 9
ENSG00000250041.2	-1.69791	-1.3251	0.00309212	0.187628	0.12	0.14	0.44	0.41	CTD-2003C8.2	chr11	lincRNA	--
ENSG00000228826.2	-5.00931	-2.78202	0.00850519	0.301254	0	0	0	0.77	RP11-344P13.4	chr1	lincRNA	--
ENSG00000197479.6	-1.32354	-0.807795	0.00323353	0.194313	0.06	0.05	0.13	0.14	PCDHB11	chr5	protein_coding	protocadherin beta 11
ENSG00000279483.1	-1.62223	-1.23249	0.005555	0.246892	0.14	0.56	1.89	0.15	RPL41	chr7	protein_coding	ribosomal protein L41
ENSG00000089847.12	-0.804518	0.414485	0.00793936	0.301254	0.2	0.13	0.22	0.36	ANKRD24	chr19	protein_coding	ankyrin repeat domain 24
ENSG00000273402.1	-2.86407	-2.02846	0.000996473	0.11093	0	0.1	0.35	0.43	RP5-855D21.2	chr8	antisense	--
ENSG00000084628.9	-1.08058	0.0575398	0.00159844	0.132946	0.22	0.16	0.46	0.35	NKAIN1	chr1	protein_coding	Na+/K+ transporting ATPase interacting 1
ENSG00000235172.7	-3.85294	-1.32773	1.36245e-07	0.000492935	0.06	0	0.59	0.39	LINC01366	chr5	lincRNA	long intergenic non-protein coding RNA 1366
ENSG00000276867.1	-5.00612	-2.78366	0.00850519	0.301254	0	0	0.26	0.17	CTD-2358C21.5	chr16	lincRNA	--
ENSG00000074211.13	-0.733755	2.33443	0.000429399	0.0702176	0.48	0.75	0.76	1.26	PPP2R2C	chr4	protein_coding	protein phosphatase 2, regulatory subunit B, gamma
ENSG00000157227.12	-1.97108	-1.14183	0.000593395	0.0818552	0.02	0.05	0.17	0.09	MMP14	chr14	protein_coding	matrix metallopeptidase 14 (membrane-inserted)
ENSG00000260498.5	-2.24575	-1.29349	0.000152972	0.0376744	0.14	0.08	0.55	0.55	RP4-536B24.4	chr16	lincRNA	--
ENSG00000121904.17	-5.17328	-2.69515	0.00435565	0.215873	0	0	0	0.01	CSMD2	chr1	protein_coding	CUB and Sushi multiple domains 2
ENSG00000144278.14	-2.10303	-1.82985	0.00355837	0.20028	0.01	0.01	0.05	0.05	GALNT13	chr2	protein_coding	polypeptide N-acetylgalactosaminyltransferase 13
ENSG00000261595.1	-5.79913	-2.32225	0.000160101	0.0376744	0	0	0	0.2	RP11-426L16.9	chr1	antisense	--
ENSG00000206674.1	-3.22155	-2.39137	0.00403757	0.214036	0	0.31	1.8	1.38	RNU6-945P	chr19	snRNA	RNA, U6 small nuclear 945, pseudogene
ENSG00000140368.12	-1.76073	-1.61199	0.00531527	0.242096	0.06	0.03	0.04	0.29	PSTPIP1	chr15	protein_coding	proline-serine-threonine phosphatase interacting protein 1
ENSG00000197872.11	-3.63089	-2.13927	0.000375441	0.0641003	0	0.01	0.03	0.06	FAM49A	chr2	protein_coding	family with sequence similarity 49, member A
ENSG00000233885.7	-5.69391	-2.38942	0.000308244	0.0561121	0	0	0	0.16	YEATS2-AS1	chr3	antisense	YEATS2 antisense RNA 1
ENSG00000229926.1	-2.48584	-2.25921	0.008734	0.301254	0.02	0.03	0.09	0.22	RP11-424E7.3	chr9	unprocessed_pseudogene	--
ENSG00000279792.1	-2.0021	-1.65488	0.00356357	0.20028	0	0.07	0.18	0.09	RP11-893F2.18	chr17	TEC	--
ENSG00000239272.1	-1.59161	-1.39412	0.00680266	0.279285	0.35	0.13	1.01	0.48	RPL21P10	chr14	processed_pseudogene	ribosomal protein L21 pseudogene 10
ENSG00000275149.1	-3.09882	-2.46261	0.00727995	0.287464	0.01	0	0.06	0.03	RP11-427J23.1	chr13	lincRNA	--
ENSG00000257298.1	-1.12014	0.120333	0.000904052	0.106804	0.14	0.08	0.2	0.27	RP3-405J10.3	chr12	sense_intronic	--
ENSG00000231429.2	-1.27622	-0.925195	0.00691998	0.282499	0.53	0.25	0.52	1.46	RP11-343N15.2	chr1	lincRNA	--
ENSG00000250247.1	-5.00549	-2.78398	0.00850519	0.301254	0	0	0.14	0.05	SEPHS2P1	chr5	processed_pseudogene	selenophosphate synthetase 2 pseudogene 1
ENSG00000270090.5	-5.8911	-2.26126	8.33845e-05	0.0262335	0	0	0.29	0.16	RP11-529E10.7	chr4	lincRNA	--
ENSG00000175318.11	-1.65989	-1.49975	0.00746542	0.291999	0.02	0.05	0.15	0.05	GRAMD2	chr15	protein_coding	GRAM domain containing 2
ENSG00000255384.1	-1.52994	-1.29353	0.00616008	0.261817	0.05	0.08	0.25	0.13	RP11-770J1.4	chr11	lincRNA	--
ENSG00000261678.2	-5.00676	-2.78333	0.00850519	0.301254	0	0	0.03	0.03	SCRT1	chr8	protein_coding	scratch family zinc finger 1
ENSG00000267666.2	-3.09704	-1.87781	0.000190022	0.0424684	0.02	0	0.08	0.09	AC004156.3	chr19	lincRNA	--
ENSG00000142530.10	-1.59056	-0.463528	0.000185343	0.0419106	0.04	0.38	0.79	0.42	FAM71E1	chr19	protein_coding	family with sequence similarity 71, member E1
ENSG00000278390.4	-1.60994	-1.11368	0.00349476	0.20028	0.01	0.13	0.35	0.07	RP11-74J13.8	chr13	antisense	--
ENSG00000244617.2	-1.72327	-1.16984	0.001316	0.117927	0.05	0.08	0.21	0.2	ASPRV1	chr2	protein_coding	aspartic peptidase, retroviral-like 1
ENSG00000189120.4	-0.819525	1.17019	0.00109296	0.111627	0.32	0.31	0.43	0.68	SP6	chr17	protein_coding	Sp6 transcription factor
ENSG00000249849.1	-3.33441	-2.32452	0.00223411	0.152397	0	0.08	0.51	0.34	RP11-1101H11.1	chr5	antisense	--
ENSG00000133069.14	-0.878504	0.649972	0.00257209	0.166176	0.18	0.23	0.35	0.39	TMCC2	chr1	protein_coding	transmembrane and coiled-coil domain family 2
ENSG00000133808.4	-1.56599	-0.343298	0.000119523	0.0314498	0.08	0.11	0.3	0.26	MICALCL	chr11	protein_coding	MICAL C-terminal like
ENSG00000254389.3	-1.23547	-0.0550745	0.000453736	0.0718178	0.16	0.29	0.43	0.62	RHPN1-AS1	chr8	antisense	RHPN1 antisense RNA 1 (head to head)
ENSG00000231840.1	-2.24464	-2.02848	0.00560159	0.246892	0	0.11	0.27	0.22	AC073342.12	chr7	antisense	--
ENSG00000165238.16	-2.24498	-1.50165	0.000564787	0.0818552	0.02	0	0.07	0.03	WNK2	chr9	protein_coding	WNK lysine deficient protein kinase 2
ENSG00000259341.1	-1.1684	-0.678452	0.00573978	0.248706	0.93	0.41	1.74	1.35	RP11-20G13.1	chr15	lincRNA	--
ENSG00000239473.1	-3.09969	-2.46118	0.00727995	0.287464	0	0.04	0.19	0.24	RPL7P38	chr12	processed_pseudogene	ribosomal protein L7 pseudogene 38
ENSG00000252010.1	-1.94196	-1.69626	0.00356357	0.20028	0.31	0.24	0.9	1.29	SCARNA5	chr2	scaRNA	small Cajal body-specific RNA 5
ENSG00000266371.1	-1.48969	-0.876785	0.00258748	0.166797	0.06	0.08	0.17	0.23	RP11-142O6.1	chr17	sense_intronic	--
ENSG00000127589.4	-2.02359	-1.87739	0.00911802	0.304831	0.02	0.06	0.2	0.11	TUBBP1	chr8	transcribed_processed_pseudogene	tubulin, beta pseudogene 1
ENSG00000237813.3	-2.15395	-2.08235	0.00921528	0.304831	0	0.08	0.16	0.2	AC002066.1	chr7	antisense	--
ENSG00000100055.20	-0.801148	0.440767	0.00855488	0.301254	0.26	0.17	0.4	0.37	CYTH4	chr22	protein_coding	cytohesin 4
ENSG00000269935.1	-2.4887	-1.87692	0.00122181	0.111627	0	0.06	0.18	0.14	RP11-482M8.3	chr16	antisense	--
ENSG00000257279.1	-5.00549	-2.78398	0.00850519	0.301254	0	0	0.04	0.01	RP11-231I16.1	chr12	antisense	--
ENSG00000250312.6	-3.09719	-2.46247	0.00727995	0.287464	0	0.01	0.06	0.01	ZNF718	chr4	protein_coding	zinc finger protein 718
ENSG00000102879.15	-2.10383	-1.82847	0.00355837	0.20028	0.01	0.05	0.1	0.19	CORO1A	chr16	protein_coding	coronin, actin binding protein, 1A
ENSG00000273137.1	-2.77703	-2.08328	0.0017236	0.138963	0	0.1	0.39	0.32	RP3-402G11.28	chr22	antisense	--
ENSG00000274987.1	-2.56445	-1.83122	0.00122181	0.111627	0.15	0	0.57	0.41	RP11-295I5.3	chr12	antisense	--
ENSG00000248668.2	-1.93334	-1.50004	0.00224299	0.152397	0.03	0.08	0.29	0.12	OXCT1-AS1	chr5	processed_transcript	OXCT1 antisense RNA 1
ENSG00000268747.1	-5.00931	-2.78202	0.00850519	0.301254	0	0	0	0.76	CTD-3030D20.1	chr19	processed_pseudogene	--
ENSG00000215458.8	-2.48213	-2.26113	0.008734	0.301254	0.01	0.01	0.06	0.02	AATBC	chr21	antisense	apoptosis associated transcript in bladder cancer
ENSG00000260070.1	-5.00803	-2.78268	0.00850519	0.301254	0	0	0.08	0.25	RP11-182J23.1	chr7	antisense	--
ENSG00000165591.6	-5.17202	-2.69581	0.00435565	0.215873	0	0	0.06	0.07	FAAH2	chrX	protein_coding	fatty acid amide hydrolase 2
ENSG00000275491.1	-2.01799	-1.11331	0.000171658	0.0400683	0.17	0.12	0.62	0.56	RP5-1009E24.8	chr20	lincRNA	--
ENSG00000273687.1	-5.17265	-2.69548	0.00435565	0.215873	0	0	0.25	0.54	RP5-837J1.6	chr17	antisense	--
ENSG00000149922.10	-0.710623	0.81344	0.00948562	0.312701	0.31	0.36	0.59	0.48	TBX6	chr16	protein_coding	T-box 6
ENSG00000163508.12	-1.69138	-1.65316	0.00811624	0.301254	0.02	0.03	0.05	0.12	EOMES	chr3	protein_coding	eomesodermin
ENSG00000279557.1	-0.916534	0.672505	0.00151558	0.128861	0.69	0.75	1.43	1.28	CTD-2210P15.3	chr5	TEC	--
ENSG00000212125.2	-1.9025	-0.925318	0.000118103	0.0314498	0.21	0.11	0.33	0.93	TAS2R15P	chr12	processed_pseudogene	taste receptor, type 2, member 15, pseudogene
ENSG00000154678.16	-0.659884	1.21185	0.00790571	0.301254	0.12	0.1	0.17	0.17	PDE1C	chr7	protein_coding	phosphodiesterase 1C, calmodulin-dependent 70kDa
ENSG00000197776.7	-3.3348	-2.3253	0.00223411	0.152397	0.01	0	0.09	0.04	KLHDC1	chr14	protein_coding	kelch domain containing 1
ENSG00000129951.18	-1.85938	-0.954935	0.000176107	0.040778	0.09	0.03	0.29	0.17	LPPR3	chr19	protein_coding	--
ENSG00000102359.5	-1.9436	-1.92651	0.00911802	0.304831	0.03	0.03	0.14	0.08	SRPX2	chrX	protein_coding	sushi-repeat containing protein, X-linked 2
ENSG00000100302.6	-1.6024	0.192496	2.30721e-06	0.00318	0.12	0.12	0.28	0.48	RASD2	chr22	protein_coding	RASD family, member 2
ENSG00000272515.1	-5.57735	-2.46148	0.000595115	0.0818552	0	0	0.1	0.16	RP11-29P20.1	chr13	lincRNA	--
ENSG00000228172.5	-1.64832	-0.977539	0.000802588	0.10013	0.05	0.07	0.2	0.18	RP1-317E23.3	chr1	antisense	--
ENSG00000238009.6	-0.809591	1.14422	0.00156484	0.130527	0.43	0.32	0.81	0.5	RP11-34P13.7	chr1	lincRNA	--
ENSG00000278249.1	-1.41259	-0.447006	0.000769983	0.0968973	0.6	0.78	2.23	1.41	SCARNA2	chr1	scaRNA	small Cajal body-specific RNA 2
ENSG00000103044.10	-0.87406	0.341669	0.00474915	0.229481	0.17	0.1	0.25	0.26	HAS3	chr16	protein_coding	hyaluronan synthase 3
ENSG00000186364.11	-0.654286	1.16458	0.00993535	0.324154	0.98	0.87	1.7	1.19	NUDT17	chr1	protein_coding	nudix (nucleoside diphosphate linked moiety X)-type motif 17
ENSG00000280916.1	-3.22896	-1.78599	0.00010904	0.0313539	0.08	0.1	1.32	0.53	FOXCUT	chr6	lincRNA	FOXC1 upstream transcript (non-protein coding)
ENSG00000233967.6	-2.48337	-2.26049	0.008734	0.301254	0.04	0.05	0.32	0.22	RP11-250B2.3	chr6	lincRNA	--
ENSG00000231544.3	-5.16886	-2.69743	0.00435565	0.215873	0	0	0.5	0	RSL24D1P11	chr18	processed_pseudogene	ribosomal L24 domain containing 1 pseudogene 11
ENSG00000236710.1	-5.79052	-2.32674	0.000308244	0.0561121	0	0	0.53	0	AC108448.2	chr11	processed_pseudogene	--
ENSG00000272031.2	-0.75923	1.78815	0.000603216	0.0818552	0.7	0.41	0.81	1.09	ANKRD34A	chr1	protein_coding	ankyrin repeat domain 34A
ENSG00000188761.11	-1.43049	-0.574114	0.000922428	0.10789	0.1	0.39	0.66	0.63	BCL2L15	chr1	protein_coding	BCL2-like 15
ENSG00000165929.12	-1.8884	-1.20023	0.000605203	0.0818552	0.02	0.02	0.09	0.08	TC2N	chr14	protein_coding	tandem C2 domains, nuclear
ENSG00000163517.14	-0.616219	1.59081	0.0079317	0.301254	0.72	0.35	0.88	0.79	HDAC11	chr3	protein_coding	histone deacetylase 11
ENSG00000224312.1	-6.22649	-2.03063	1.19735e-05	0.00960028	0	0	1.07	0.53	MCCD1P2	chr6	unprocessed_pseudogene	mitochondrial coiled-coil domain 1 pseudogene 2
ENSG00000260316.2	-3.0982	-2.46293	0.00727995	0.287464	0.01	0	0.05	0.01	LA16c-306A4.2	chr16	sense_intronic	--
ENSG00000067715.13	-1.8827	-1.53435	0.00224299	0.152397	0.02	0.02	0.03	0.1	SYT1	chr12	protein_coding	synaptotagmin I
ENSG00000259017.1	-5.98241	-2.20012	4.35473e-05	0.0203296	0	0	0.6	0.29	RP11-561B11.6	chr14	lincRNA	--
ENSG00000257725.1	-5.17455	-2.6945	0.00435565	0.215873	0	0	0	0.67	RP11-654D12.3	chr12	lincRNA	--
ENSG00000279594.1	-1.59383	-0.809629	0.000495182	0.07595	0.14	0.1	0.45	0.3	RP11-950C14.10	chr14	TEC	--
ENSG00000054219.10	-5.0074	-2.783	0.00850519	0.301254	0	0	0.01	0.02	LY75	chr2	protein_coding	lymphocyte antigen 75
ENSG00000259940.2	-1.16622	-0.20147	0.00203733	0.152397	0.23	0.23	0.57	0.47	CTD-3203P2.1	chr16	antisense	--
ENSG00000138798.11	-5.79359	-2.32514	0.000160101	0.0376744	0	0	0.05	0.03	EGF	chr4	protein_coding	epidermal growth factor
ENSG00000244573.3	-5.00422	-2.78464	0.00850519	0.301254	0	0	0.33	0	RPL30P11	chr12	transcribed_processed_pseudogene	ribosomal protein L30 pseudogene 11
ENSG00000261242.1	-6.06885	-2.14116	2.2804e-05	0.0150009	0	0	0.28	0.16	CTD-2302E22.4	chr14	antisense	--
ENSG00000267764.1	-5.45487	-2.53522	0.00115219	0.111627	0	0	0.13	0.24	RP11-484L8.1	chr18	antisense	--
ENSG00000170909.13	-1.36954	-0.410217	0.000703596	0.0901101	0.14	0.16	0.37	0.38	OSCAR	chr19	protein_coding	osteoclast associated, immunoglobulin-like receptor
ENSG00000186652.9	-1.00561	0.620885	0.000524399	0.0794671	0.64	0.36	0.97	1.08	PRG2	chr11	protein_coding	proteoglycan 2, bone marrow (natural killer cell activator, eosinophil granule major basic protein)
ENSG00000139292.12	-5.45675	-2.53425	0.00115219	0.111627	0	0	0.01	0.06	LGR5	chr12	protein_coding	leucine-rich repeat containing G protein-coupled receptor 5
ENSG00000274641.1	-0.805483	0.989141	0.00234816	0.155883	2.66	3.27	5.13	5.13	HIST1H2BO	chr6	protein_coding	histone cluster 1, H2bo
ENSG00000259935.1	-5.00422	-2.78464	0.00850519	0.301254	0	0	0.41	0	RP11-519C12.1	chr15	sense_intronic	--
ENSG00000253557.5	-5.17265	-2.69548	0.00435565	0.215873	0	0	0.06	0.12	RP11-1080G15.1	chr8	lincRNA	--
ENSG00000180015.12	-1.44365	-0.0725679	8.31058e-05	0.0262335	0.43	0.23	0.81	1.03	RP11-756P10.3	chr4	processed_pseudogene	--
ENSG00000259015.1	-5.45362	-2.53587	0.00115219	0.111627	0	0	0.57	0.51	RP11-109N23.6	chr14	processed_pseudogene	--
ENSG00000273170.5	-0.721704	1.18157	0.00368391	0.204706	0.72	0.37	0.86	0.95	RP11-392E22.9	chr9	protein_coding	--
ENSG00000213397.10	-1.24899	-0.428422	0.00203583	0.152397	0.14	0.1	0.29	0.3	HAUS7	chrX	protein_coding	HAUS augmin-like complex, subunit 7
ENSG00000267498.1	-5.57735	-2.46148	0.000595115	0.0818552	0	0	0.17	0.25	CTB-32O4.2	chr19	lincRNA	--
ENSG00000277453.1	-5.57611	-2.46213	0.000595115	0.0818552	0	0	0.33	0.25	CTC-492K19.7	chr19	lincRNA	--
ENSG00000189127.7	-5.00422	-2.78464	0.00850519	0.301254	0	0	0.06	0	ANKRD34B	chr5	protein_coding	ankyrin repeat domain 34B
ENSG00000273261.1	-3.44088	-2.25969	0.00123413	0.111627	0	0.05	0.24	0.34	RP11-531F16.4	chr3	antisense	--
ENSG00000141639.11	-1.1752	-0.246781	0.00227051	0.152832	0.06	0.06	0.14	0.12	MAPK4	chr18	protein_coding	mitogen-activated protein kinase 4
ENSG00000276509.1	-2.93757	-1.57425	5.35591e-05	0.0218165	0	0.05	0.16	0.21	CH17-353B19.1	chr1	lincRNA	--
ENSG00000133250.13	-0.668228	2.26427	0.00138426	0.122152	0.98	1.46	2	1.81	ZNF414	chr19	protein_coding	zinc finger protein 414
ENSG00000262358.1	-5.89171	-2.26094	8.33845e-05	0.0262335	0	0	0.62	0.45	CTD-3195I5.4	chr17	antisense	--
ENSG00000153404.13	-1.09515	0.362113	0.000476798	0.074597	0.05	0.06	0.13	0.1	PLEKHG4B	chr5	protein_coding	pleckstrin homology domain containing, family G (with RhoGef domain) member 4B
ENSG00000279907.1	-2.77499	-2.08532	0.00297221	0.181877	0.01	0.01	0.15	0.02	RP11-568J23.2	chr16	TEC	--
ENSG00000167680.15	-1.12298	0.0836481	0.000995697	0.11093	0.15	0.1	0.26	0.29	SEMA6B	chr19	protein_coding	sema domain, transmembrane domain (TM), and cytoplasmic domain, (semaphorin) 6B
ENSG00000259921.1	-1.11823	-0.393028	0.00482186	0.230972	0.09	0.08	0.19	0.2	AC022819.3	chr15	sense_intronic	--
ENSG00000188906.13	-1.23128	-0.782079	0.00874287	0.301254	0.02	0.03	0.04	0.07	LRRK2	chr12	protein_coding	leucine-rich repeat kinase 2
ENSG00000149926.13	-2.12826	-1.57579	0.00143032	0.12393	0.02	0.04	0.17	0.09	FAM57B	chr16	protein_coding	family with sequence similarity 57, member B
ENSG00000186446.11	-0.727296	1.51922	0.00232598	0.155449	0.46	0.55	0.75	0.9	ZNF501	chr3	protein_coding	zinc finger protein 501
ENSG00000251138.6	-1.37758	-0.169253	0.000210561	0.043532	0.22	0.18	0.36	0.68	RP11-81H3.2	chr12	lincRNA	--
ENSG00000255142.1	-1.4052	-1.03142	0.00448513	0.219158	0.79	0.46	2.03	1.36	AP006621.6	chr11	lincRNA	--
ENSG00000273181.1	-5.17328	-2.69515	0.00435565	0.215873	0	0	0.09	0.33	RP11-778D9.13	chr3	lincRNA	--
ENSG00000272129.1	-2.67653	-0.979389	9.06576e-07	0.00169024	0.04	0.09	0.5	0.33	RP11-250B2.6	chr6	lincRNA	--
ENSG00000229267.2	-1.23075	-0.782364	0.00874287	0.301254	0.09	0.17	0.23	0.37	AC072062.1	chr2	antisense	--
ENSG00000166268.10	-5.45362	-2.53587	0.00115219	0.111627	0	0	0.05	0.04	MYRFL	chr12	protein_coding	myelin regulatory factor-like
ENSG00000238197.5	-0.829528	0.225555	0.00958668	0.315673	0.18	0.18	0.32	0.32	PAXBP1-AS1	chr21	antisense	PAXBP1 antisense RNA 1
ENSG00000258099.1	-5.31971	-2.61361	0.00223702	0.152397	0	0	0.28	0.31	RP11-686G8.2	chr12	antisense	--
ENSG00000064787.12	-2.68712	-2.14085	0.00297221	0.181877	0.02	0	0.07	0.05	BCAS1	chr20	protein_coding	breast carcinoma amplified sequence 1
ENSG00000181856.14	-1.08391	-0.30999	0.00329964	0.195306	0.13	0.06	0.17	0.24	SLC2A4	chr17	protein_coding	solute carrier family 2 (facilitated glucose transporter), member 4
ENSG00000261379.1	-1.02373	-0.0960268	0.00632207	0.266047	0.22	0.7	0.91	0.9	RP11-395N3.1	chr2	sense_intronic	--
ENSG00000242791.2	-2.77742	-2.08406	0.0017236	0.138963	0.04	0.05	0.4	0.26	RP11-651P23.5	chr3	lincRNA	--
ENSG00000281501.1	-0.814522	0.827811	0.00267353	0.170823	0.3	0.19	0.37	0.5	SEPSECS-AS1	chr4	antisense	SEPSECS antisense RNA 1 (head to head)
ENSG00000246145.1	-3.53594	-2.19982	0.000680943	0.0875965	0	0.01	0.07	0.03	RRS1-AS1	chr8	lincRNA	RRS1 antisense RNA 1 (head to head)
ENSG00000198468.7	-0.637792	1.7531	0.00520873	0.238925	0.54	0.83	0.95	1.14	FLVCR1-AS1	chr1	lincRNA	FLVCR1 antisense RNA 1 (head to head)
ENSG00000196668.3	-3.33542	-2.32498	0.00223411	0.152397	0.01	0	0.11	0.07	LINC00173	chr12	processed_transcript	long intergenic non-protein coding RNA 173
ENSG00000115718.17	-2.29544	-1.46225	0.000353108	0.0622464	0	0.09	0.23	0.17	PROC	chr2	protein_coding	protein C (inactivator of coagulation factors Va and VIIIa)
ENSG00000228960.5	-1.53182	-0.948908	0.0010873	0.111627	0.08	0.1	0.12	0.42	OR2A9P	chr7	transcribed_unprocessed_pseudogene	olfactory receptor, family 2, subfamily A, member 9 pseudogene
ENSG00000139626.15	-5.68896	-2.392	0.000308244	0.0561121	0	0	0.08	0.05	ITGB7	chr12	protein_coding	integrin, beta 7
ENSG00000238077.1	-1.79623	-1.78325	0.0086989	0.301254	0.03	0.15	0.31	0.3	NMNAT1P3	chr3	processed_pseudogene	NMNAT1 pseudogene 3
ENSG00000272150.5	-0.735062	2.16658	0.000558568	0.0818552	0.7	0.7	1.43	0.88	NBPF25P	chr1	transcribed_unprocessed_pseudogene	neuroblastoma breakpoint family, member 25, pseudogene
ENSG00000249332.1	-1.1982	-0.227521	0.00133786	0.119516	0.27	0.68	0.87	1.26	RP1-251I12.1	chr5	lincRNA	--
ENSG00000277152.1	-1.0395	-0.184782	0.00443386	0.218999	0.06	0.06	0.12	0.14	RP11-622C24.2	chr15	lincRNA	--
ENSG00000279551.1	-3.29093	-1.74246	6.25087e-05	0.0239368	0.02	0.02	0.37	0.08	RP11-588G21.1	chr12	TEC	--
ENSG00000259326.1	-1.51892	-0.517158	0.000354846	0.0622464	0.08	0.17	0.32	0.38	RP11-102L12.2	chr15	antisense	--
ENSG00000179066.7	-5.00803	-2.78268	0.00850519	0.301254	0	0	0.04	0.13	CTD-2527I21.15	chr19	lincRNA	--
ENSG00000158683.7	-1.56217	-0.92439	0.0020307	0.152397	0.01	0.04	0.05	0.07	PKD1L1	chr7	protein_coding	polycystic kidney disease 1 like 1
ENSG00000177238.13	-1.69115	-0.953347	0.000550563	0.0818552	0.03	0.01	0.06	0.07	TRIM72	chr16	protein_coding	tripartite motif containing 72, E3 ubiquitin protein ligase
ENSG00000248162.1	-5.00931	-2.78202	0.00850519	0.301254	0	0	0	0.17	RP11-294O2.1	chr4	processed_pseudogene	--
ENSG00000277945.1	-1.12728	-0.442823	0.00543889	0.245974	0.94	1.31	1.83	3.05	RP11-677M24.1	chr12	sense_intronic	--
ENSG00000280200.1	-5.0074	-2.783	0.00850519	0.301254	0	0	0.04	0.07	RP11-243M5.2	chr12	TEC	--
ENSG00000049768.14	-2.32806	-1.97752	0.00560159	0.246892	0	0.04	0.15	0.03	FOXP3	chrX	protein_coding	forkhead box P3
