# Supplementary material for: CRKL regulates alternative splicing of cancer-related genes in cervical cancer samples and HeLa cell
Source: BMC Cancer. 2019 May 27;19:499. doi: 10.1186/s12885-019-5671-8 (PMC6537309; doi:10.1186/s12885-019-5671-8)
Supplement: Supplementary file 7 — Alternative splicing events (xlsx 11 kb). Statistics of various types of alternative splicing events detected in CRKL-knockdown and control samples of HeLa cells. (XLSX 10 kb) [file 12885_2019_5671_MOESM7_ESM.xlsx]

## Sheet: Sheet1
Statistics of various types of alternative splicing events detected in CRKL-knockdown and control samples of HeLa cells
Known splicing events
Sample	3pMXE	5pMXE	A3SS	A3SS&ES	A5SS	A5SS&ES	ES	IntronR	MXE	cassetteExon	Total	Detected junction
shCRKL_1st	310	633	3033	312	3520	441	2342	1195	279	1667	13732	144426
shCRKL_2nd	360	662	3260	359	3794	481	2560	1171	323	1813	14783	147977
shCtrl_1st	386	703	3337	372	3935	484	2670	1214	339	1906	15346	148951
shCtrl_2nd	356	683	3331	365	3913	478	2575	1201	338	1889	15129	148666
Total	517	949	4545	498	5356	661	3359	1685	517	2531	20618	164036
Novel splicing events
Sample	3pMXE	5pMXE	A3SS	A3SS&ES	A5SS	A5SS&ES	ES	IntronR	MXE	cassetteExon	Total	Detected junction
shCRKL_1st	844	2029	4519	493	6114	594	2195	*	289	1171	27353	70043
shCRKL_2nd	897	2122	4651	561	6173	610	2110	*	311	1220	26999	84791
shCtrl_1st	896	2335	4673	570	6536	683	2188	*	359	1354	28253	94164
shCtrl_2nd	891	2174	4652	529	6510	666	2091	*	290	1230	27409	89394
Total	2249	5050	11819	1507	15283	1684	4893	*	818	2930	63479	203638
* predicted novel introns are omited
