# Supplementary material for: CRKL regulates alternative splicing of cancer-related genes in cervical cancer samples and HeLa cell
Source: BMC Cancer. 2019 May 27;19:499. doi: 10.1186/s12885-019-5671-8 (PMC6537309; doi:10.1186/s12885-019-5671-8)
Supplement: Supplementary file 8 — shCRKL_vs_Ctrl_RAS_p0.05. Information of RASEs (regulated alternative splicing events) between CRKL-knockdown and control samples of HeLa cells. (XLSX 136 kb) [file 12885_2019_5671_MOESM8_ESM.xlsx]

## Sheet: shCRKL_vs_shCtrl_IR_RAS_p0.05
Information of Intron_Retention_RASEs (regulated alternative splicing events) between CRKL-knockdown and control samples of HeLa cells
X.ID	Chr	Ass1	Ass2	Strand	Type	Isoform	KorN	shCRKL_1st.Ratio	shCRKL_1st.intron_ave_base	shCRKL_1st.ends_exon_ave_base	shCRKL_1st.isfiltered	shCRKL_2nd.Ratio	shCRKL_2nd.intron_ave_base	shCRKL_2nd.ends_exon_ave_base	shCRKL_2nd.isfiltered	shCtrl_1st.Ratio	shCtrl_1st.intron_ave_base	shCtrl_1st.ends_exon_ave_base	shCtrl_1st.isfiltered	shCtrl_2nd.Ratio	shCtrl_2nd.intron_ave_base	shCtrl_2nd.ends_exon_ave_base	shCtrl_2nd.isfiltered	Pvalue	Tvalue	DiffType	Gene	Symbol	Chr	GeneType	Description
known_IR_12	chr1	113812040	113812248	-	IntronR	ENST00000616024.4	known	2.66	25.55	9.61	y	2.91	27.52	9.46	y	1.85	20.09	10.87	y	1.61	21	13.06	y	0.0260346	6.08851	up	ENSG00000081019.13	RSBN1	chr1	protein_coding	round spermatid basic protein 1
known_IR_65	chr1	224192518	224192896	+	IntronR	ENST00000391877.3	known	1.19	111.65	94.16	y	1.2	92.01	76.86	y	0.97	86.17	89.28	y	0.96	89.6	93.81	y	0.000943842	32.5269	up	ENSG00000143753.12	DEGS1	chr1	protein_coding	delta(4)-desaturase, sphingolipid 1
known_IR_74	chr1	23371209	23371474	+	IntronR	ENST00000518600.1	known	0.4	2.24	5.61	y	0.33	0.85	2.61	y	1.1	3.64	3.31	y	1.19	5.58	4.7	y	0.00665229	-13.6821	down	ENSG00000249087.6	ZNF436-AS1	chr1	antisense	ZNF436 antisense RNA 1
known_IR_210	chr11	12262537	12263560	+	IntronR	ENST00000256194.8	known	3.28	67.16	20.45	y	3.17	51.8	16.35	y	2.69	82.24	30.61	y	2.5	73.44	29.41	y	0.0468874	5.73914	up	ENSG00000133816.13	MICAL2	chr11	protein_coding	microtubule associated monooxygenase, calponin and LIM domain containing 2
known_IR_249	chr11	5664173	5665656	-	IntronR	ENST00000380027.5	known	2.11	36.68	17.37	y	1.98	31.94	16.14	y	1.46	29.95	20.48	y	1.4	34.88	24.97	y	0.0347422	8.59069	up	ENSG00000132256.18	TRIM5	chr11	protein_coding	tripartite motif containing 5
known_IR_515	chr15	52568900	52569116	-	IntronR	ENST00000569281.6	known	0.51	33.94	66.1	y	0.49	38.93	78.8	y	0.58	51.24	88.52	y	0.56	50.53	90.08	y	0.0384761	-4.94975	down	ENSG00000128989.10	ARPP19	chr15	protein_coding	cAMP-regulated phosphoprotein, 19kDa
known_IR_563	chr16	1965129	1965406	+	IntronR	ENST00000531523.1	known	0.82	8.28	10.16	y	0.78	5.55	7.16	y	0.63	6.86	10.83	y	0.57	3.28	5.76	y	0.0416957	5.547	up	ENSG00000255198.4	SNHG9	chr16	lincRNA	small nucleolar RNA host gene 9
known_IR_629	chr16	3401270	3401733	+	IntronR	ENST00000575752.5	known	0.39	10.55	27.18	y	0.38	9.7	25.56	y	0.7	15.85	22.79	y	0.65	11.13	17.02	y	0.0467622	-11.3747	down	ENSG00000103343.12	ZNF174	chr16	protein_coding	zinc finger protein 174
known_IR_671	chr17	15699777	15700135	+	IntronR	ENST00000580259.5	known	0.51	16.67	32.7	y	0.49	16.01	32.86	y	0.4	15.04	37.35	y	0.41	10.19	24.87	y	0.0316556	8.49706	up	ENSG00000187607.15	ZNF286A	chr17	protein_coding	zinc finger protein 286A
known_IR_802	chr17	82441075	82441165	+	IntronR	ENST00000327949.13	known	0.72	8.51	11.75	y	0.62	6.12	9.82	y	0.23	2.53	10.98	y	0.29	1.8	6.23	y	0.0324808	7.03144	up	ENSG00000169660.15	HEXDC	chr17	protein_coding	hexosaminidase (glycosyl hydrolase family 20, catalytic domain) containing
known_IR_843	chr19	18265541	18266700	-	IntronR	ENST00000612316.4	known	4.19	1.55	0.37	n	4.38	1.15	0.26	y	2.41	1.39	0.58	n	2.74	1.11	0.4	n	0.023458	8.98136	up	ENSG00000130518.16	KIAA1683	chr19	protein_coding	KIAA1683
known_IR_875	chr19	35787559	35787644	+	IntronR	ENST00000378944.9	known	0	0	3.62	n	0.18	0.48	2.58	n	1.25	3.36	2.68	y	1.45	5.42	3.73	y	0.0116087	-9.36551	down	ENSG00000004777.18	ARHGAP33	chr19	protein_coding	Rho GTPase activating protein 33
known_IR_1114	chr20	761238	761701	-	IntronR	ENST00000217254.11	known	9.89	1.23	0.12	y	10.39	0.25	0.02	n	0.33	0.2	0.61	n	0.7	0.32	0.45	n	0.00162173	30.9479	up	ENSG00000101276.14	SLC52A3	chr20	protein_coding	solute carrier family 52 (riboflavin transporter), member 3
known_IR_1148	chr22	30663728	30663839	-	IntronR	ENST00000403268.1	known	1.21	4.53	3.73	y	1.11	5.84	5.28	y	0.66	3.12	4.75	y	0.71	3.58	5.02	y	0.0316556	8.49706	up	ENSG00000167065.13	DUSP18	chr22	protein_coding	dual specificity phosphatase 18
known_IR_1296	chr4	6641154	6641227	+	IntronR	ENST00000617365.4	known	1.68	206.92	122.83	y	1.72	222.25	129.29	y	1.49	200.53	134.99	y	1.5	188.53	125.99	y	0.0493021	9.94396	up	ENSG00000179010.14	MRFAP1	chr4	protein_coding	Morf4 family associated protein 1
known_IR_1378	chr5	69441816	69443083	+	IntronR	ENST00000413223.2	known	0.31	1.1	3.49	y	0.34	0.99	2.86	y	1.85	2.3	1.24	y	1.8	3.52	1.96	y	0.00127239	-51.4496	down	ENSG00000152939.14	MARVELD2	chr5	protein_coding	MARVEL domain containing 2
known_IR_1417	chr6	30949410	30952039	+	IntronR	ENST00000304311.3	known	0	0	0.29	n	0.25	0.06	0.22	n	1.57	0.14	0.09	y	1.92	0.39	0.2	n	0.0225171	-7.53285	down	ENSG00000168631.11	DPCR1	chr6	protein_coding	diffuse panbronchiolitis critical region 1
known_IR_1442	chr6	43020725	43021092	+	IntronR	ENST00000332245.9	known	2.88	125.28	43.49	y	2.78	112.11	40.27	y	2.37	128.45	54.21	y	2.27	104.86	46.24	y	0.0186863	7.21249	up	ENSG00000124702.17	KLHDC3	chr6	protein_coding	kelch domain containing 3

## Sheet: shCRKL_vs_shCtrl_NIR_RAS_p0.05
Information of RASEs (regulated alternative splicing events) except Intron_Retention between CRKL-knockdown and control samples of HeLa cells
X.ID	Chr	Ass1	Ass2	Strand	Mss1	Mss2	Type	Isoform	KorN	shCRKL_1st.Ratio	shCRKL_1st.Alt_average_sj	shCRKL_1st.Model_average_sj	shCRKL_1st.Alt_sj	shCRKL_1st.Model_sj	shCRKL_1st.isfiltered	shCRKL_2nd.Ratio	shCRKL_2nd.Alt_average_sj	shCRKL_2nd.Model_average_sj	shCRKL_2nd.Alt_sj	shCRKL_2nd.Model_sj	shCRKL_2nd.isfiltered	shCtrl_1st.Ratio	shCtrl_1st.Alt_average_sj	shCtrl_1st.Model_average_sj	shCtrl_1st.Alt_sj	shCtrl_1st.Model_sj	shCtrl_1st.isfiltered	shCtrl_2nd.Ratio	shCtrl_2nd.Alt_average_sj	shCtrl_2nd.Model_average_sj	shCtrl_2nd.Alt_sj	shCtrl_2nd.Model_sj	shCtrl_2nd.isfiltered	Pvalue	Tvalue	DiffType	Gene	Symbol	Chr	GeneType	Description
known_NIR_5	chr1	100140251	100140450	+	100140251	100140408	A3SS	ENST00000370141.6	known	0.33	42	84	42	84	y	0.31	27	60	27	60	y	0.22	22	76	22	76	y	0.23	18	62	18	62	y	0.0316556	8.49706	up	ENSG00000122435.9	TRMT13	chr1	protein_coding	tRNA methyltransferase 13 homolog (S. cerevisiae)
known_NIR_458	chr1	150625808	150627312	-	150625808	150626479	A5SS&ES	ENST00000369016.8	known	0.02	7	280	7	280	y	0.01	2	277	2	277	y	0.06	14	214	14	214	y	0.07	14	179	14	179	y	0.0194193	-7.07107	down	ENSG00000143420.17	ENSA	chr1	protein_coding	endosulfine alpha
known_NIR_598	chr1	154436110	154448125	+	154436110	154437435	3pMXE	ENST00000622330.4	known	0.65	13	7	13	7	y	0.6	27	18	27	18	y	0.83	29	6	29	6	y	0.86	18	3	18	3	y	0.0290071	-7.54594	down	ENSG00000160712.12	IL6R	chr1	protein_coding	interleukin 6 receptor
known_NIR_607	chr1	154988849	154990159	+	154988849;154989707	154989560;154990159	ES	ENST00000368433.5	known	0.3	49	116	49	112;120	y	0.32	40	86.5	40	69;104	y	0.24	36	113	36	115;111	y	0.22	24	83.5	24	85;82	y	0.0298575	5.65685	up	ENSG00000160688.18	FLAD1	chr1	protein_coding	flavin adenine dinucleotide synthetase 1
known_NIR_619	chr1	155060343;155061489	155061418;155062245	+	155060343	155062245	cassetteExon	ENST00000360674.8	known	0.35	6	11	0;12	11	n	0.33	8	16	0;16	16	n	0.5	11	11	9;13	11	y	0.48	7.5	8	0;15	8	n	0.0087721	-10.6066	down	ENSG00000143537.13	ADAM15	chr1	protein_coding	ADAM metallopeptidase domain 15
known_NIR_839	chr1	160261358	160262449	-	160261358	160262276	A5SS	ENST00000326837.6	known	0.59	26	18	26	18	y	0.62	15	9	15	9	y	0.44	17	22	17	22	y	0.43	13	17	13	17	y	0.0370749	10.7517	up	ENSG00000132716.18	DCAF8	chr1	protein_coding	DDB1 and CUL4 associated factor 8
known_NIR_993	chr1	176162988	176163827	-	176162988	176163815	A5SS	ENST00000367669.7	known	0.12	11	82	11	82	y	0.08	6	73	6	73	y	0.28	22	58	22	58	y	0.33	35	72	35	72	y	0.0264129	-6.40312	down	ENSG00000143207.19	RFWD2	chr1	protein_coding	ring finger and WD repeat domain 2, E3 ubiquitin protein ligase
known_NIR_1128	chr1	207089589	207090311	+	207089589	207090308	A3SS	ENST00000367078.7	known	0.33	411	846	411	846	y	0.34	364	708	364	708	y	0.28	329	841	329	841	y	0.29	332	815	332	815	y	0.0194193	7.07107	up	ENSG00000123843.12	C4BPB	chr1	protein_coding	complement component 4 binding protein, beta
known_NIR_1155	chr1	211304140;211312961	211312720;211313424	+	211304140	211313424	cassetteExon	ENST00000367006.8	known	0.82	81	18	57;105	18	y	0.8	87.5	22	84;91	22	y	0.88	66	9	65;67	9	y	0.9	71.5	8	53;90	8	y	0.0298575	-5.65685	down	ENSG00000117625.13	RCOR3	chr1	protein_coding	REST corepressor 3
known_NIR_1164	chr1	212766273	212782372	-	212738686	212782372	A3SS	ENST00000366976.3	known	0.21	5	19	5	19	y	0.06	1	15	1	15	n	0.83	20	4	20	4	y	0.73	8	3	8	3	y	0.0271289	-7.15563	down	ENSG00000117697.14	NSL1	chr1	protein_coding	NSL1, MIS12 kinetochore complex component
known_NIR_1177	chr1	213008466	213015613	-	213008466	213013093	5pMXE	ENST00000621746.1	known	0.08	5	60	5	60	y	0.07	6	84	6	84	y	0.17	15	71	15	71	y	0.15	12	66	12	66	y	0.037184	-7.60263	down	ENSG00000174606.12	ANGEL2	chr1	protein_coding	angel homolog 2 (Drosophila)
known_NIR_1178	chr1	213008466	213015613	-	213008466;213013418	213013093;213015613	ES	ENST00000366962.7	known	0.12	5	37	5	60;14	y	0.11	6	51	6	84;18	y	0.24	15	47	15	71;23	y	0.22	12	43	12	66;20	y	0.0239816	-10.2859	down	ENSG00000174606.12	ANGEL2	chr1	protein_coding	angel homolog 2 (Drosophila)
known_NIR_1252	chr1	225810615	225828725	+	225810169	225828725	A5SS	ENST00000272167.9	known	0.11	6	51	6	51	y	0.06	3	44	3	44	y	0.29	23	57	23	57	y	0.23	13	43	13	43	y	0.0491613	-4.48129	down	ENSG00000143819.12	EPHX1	chr1	protein_coding	epoxide hydrolase 1, microsomal (xenobiotic)
known_NIR_1295	chr1	228108321	228108437	-	228108318	228108437	A3SS	ENST00000366732.5	known	0.19	11	48	11	48	y	0.14	8	48	8	48	y	0	0	53	0	53	n	0.04	1	27	1	27	n	0.0495775	4.52904	up	ENSG00000162910.18	MRPL55	chr1	protein_coding	mitochondrial ribosomal protein L55
known_NIR_1303	chr1	228109021	228109261	-	228109021	228109149	A5SS	ENST00000366731.9	known	0.09	7	74	7	74	y	0.08	10	112	10	112	y	0.16	21	111	21	111	y	0.15	13	71	13	71	y	0.0100505	-9.89949	down	ENSG00000162910.18	MRPL55	chr1	protein_coding	mitochondrial ribosomal protein L55
known_NIR_1590	chr1	37808439	37808531	+	37808306	37808531	A5SS	ENST00000468084.1	known	0.05	4	76	4	76	y	0.06	5	77	5	77	y	0.1	9	84	9	84	y	0.09	5	49	5	49	y	0.0298575	-5.65685	down	ENSG00000197982.13	C1orf122	chr1	protein_coding	chromosome 1 open reading frame 122
known_NIR_1598	chr1	39250103	39254298	+	39250103;39251941	39251846;39254298	ES	ENST00000567887.5	known	0.94	198	12.5	198	7;18	y	0.93	100	7.5	100	10;5	y	0.99	176	1	176	0;2	n	1	186	0	186	0;0	n	0.0136061	-8.48528	down	ENSG00000127603.23	MACF1	chr1	protein_coding	microtubule-actin crosslinking factor 1
known_NIR_1902	chr1	77741748	77759643	-	77741748	77745421	5pMXE	ENST00000357428.5	known	0.56	34	27	34	27	y	0.58	55	40	55	40	y	0.45	45	54	45	54	y	0.46	52	62	52	62	y	0.0239816	10.2859	up	ENSG00000077254.14	USP33	chr1	protein_coding	ubiquitin specific peptidase 33
known_NIR_1987	chr1	96813106	96813276	+	96813106	96813273	A3SS	ENST00000609116.5	known	0.6	68	45	68	45	y	0.59	41	29	41	29	y	0.48	35	38	35	38	y	0.47	44	49	44	49	y	0.00345424	16.9706	up	ENSG00000117569.18	PTBP2	chr1	protein_coding	polypyrimidine tract binding protein 2
known_NIR_2181	chr10	13108289	13109112	+	13108289	13108962	A3SS&ES	ENST00000378748.7	known	0.26	14	40	14	40	y	0.27	13	35	13	35	y	0.33	17	35	17	35	y	0.35	22	41	22	41	y	0.0445338	-6.7082	down	ENSG00000123240.16	OPTN	chr10	protein_coding	optineurin
known_NIR_2205	chr10	14840157	14843371	+	14840157	14848609	A3SS	ENST00000378372.7	known	0.08	12	140	12	140	y	0.11	18	147	18	147	y	0.27	42	113	42	113	y	0.24	28	89	28	89	y	0.0171278	-7.54247	down	ENSG00000187522.13	HSPA14	chr10	protein_coding	heat shock 70kDa protein 14
known_NIR_2278	chr10	29415412	29420491	+	29415412	29482833	A3SS	ENST00000414457.5	known	0.99	69	1	69	1	n	1	61	0	61	0	n	0.93	75	6	75	6	y	0.94	77	5	77	5	y	0.0136061	8.48528	up	ENSG00000224597.9	SVIL-AS1	chr10	antisense	SVIL antisense RNA 1
known_NIR_2440	chr10	49517121	49524033	-	49506012	49524033	A3SS	ENST00000355832.9	known	0.45	79	97	79	97	y	0.46	85	98	85	98	y	0.5	90	91	90	91	y	0.49	90	95	90	95	y	0.0298575	-5.65685	down	ENSG00000225830.10	ERCC6	chr10	protein_coding	excision repair cross-complementation group 6
known_NIR_2559	chr10	73817554	73821682	-	73817554	73819532	A5SS&ES	ENST00000423381.5	known	0.91	184	18	184	18	y	0.92	154	13	154	13	y	0.88	128	18	128	18	y	0.87	199	29	199	29	y	0.0298575	5.65685	up	ENSG00000148660.20	CAMK2G	chr10	protein_coding	calcium/calmodulin-dependent protein kinase II gamma
known_NIR_2642	chr10	95633049	95633497	-	95633049	95633491	A5SS	ENST00000371224.6	known	0.09	31	306	31	306	y	0.08	24	260	24	260	y	0.13	44	300	44	300	y	0.12	35	254	35	254	y	0.0298575	-5.65685	down	ENSG00000059573.8	ALDH18A1	chr10	protein_coding	aldehyde dehydrogenase 18 family, member A1
known_NIR_2770	chr11	118491309	118491744	+	118491318	118491744	A5SS	ENST00000534358.5	known	0.93	140	11	140	11	y	0.9	61	7	61	7	y	0.8	143	35	143	35	y	0.78	107	30	107	30	y	0.0286201	6.93375	up	ENSG00000118058.20	KMT2A	chr11	protein_coding	lysine (K)-specific methyltransferase 2A
known_NIR_2901	chr11	130911771	130916280	-	130911771	130914266	A5SS	ENST00000265909.8	known	0.04	6	159	6	159	y	0.05	5	96	5	96	y	0.1	11	99	11	99	y	0.11	12	94	12	94	y	0.0136061	-8.48528	down	ENSG00000120451.10	SNX19	chr11	protein_coding	sorting nexin 19
known_NIR_3001	chr11	2909710	2916622	+	2908330	2916622	A5SS	ENST00000449793.6	known	0.72	70	27	70	27	y	0.75	51	17	51	17	y	0.88	73	10	73	10	y	0.89	40	5	40	5	y	0.0431348	-9.48683	down	ENSG00000110628.13	SLC22A18	chr11	protein_coding	solute carrier family 22, member 18
known_NIR_3014	chr11	31460714	31463172	-	31433570	31463172	A3SS	ENST00000526776.5	known	1	44	0	44	0	n	0.95	36	2	36	2	y	0.62	16	10	16	10	y	0.66	57	30	57	30	y	0.0105576	10.4636	up	ENSG00000148950.9	IMMP1L	chr11	protein_coding	IMP1 inner mitochondrial membrane peptidase-like (S. cerevisiae)
known_NIR_3024	chr11	33040206	33043750	+	33039792	33043750	A5SS	ENST00000334274.8	known	0.08	4	47	4	47	y	0.06	3	47	3	47	y	0.25	16	47	16	47	y	0.24	12	37	12	37	y	0.012987	-15.6525	down	ENSG00000176148.15	TCP11L1	chr11	protein_coding	t-complex 11, testis-specific-like 1
known_NIR_3058	chr11	3373656;3377900	3377617;3379038	-	3373656	3379038	cassetteExon	ENST00000620374.4	known	0.25	20.5	63	11;30	63	y	0.23	9	31	9;9	31	y	0.35	29	53	21;37	53	y	0.37	22	38	13;31	38	y	0.0136061	-8.48528	down	ENSG00000005801.16	ZNF195	chr11	protein_coding	zinc finger protein 195
known_NIR_3194	chr11	47324577	47328658	+	47324577;47326807	47326738;47328658	ES	ENST00000342922.8	known	0.13	23	157.5	23	134;181	y	0.14	28	168	28	167;169	y	0.25	52	158.5	52	149;168	y	0.26	54	150	54	130;170	y	0.00345424	-16.9706	down	ENSG00000110514.18	MADD	chr11	protein_coding	MAP-kinase activating death domain
known_NIR_3209	chr11	48130716	48131511	+	48130716	48136039	A3SS	ENST00000613246.4	known	0.24	28	90	28	90	y	0.22	19	69	19	69	y	0.04	5	137	5	137	y	0.03	3	116	3	116	y	0.0110831	17.4413	up	ENSG00000149177.12	PTPRJ	chr11	protein_coding	protein tyrosine phosphatase, receptor type, J
known_NIR_3267	chr11	57762046	57794010	+	57762119	57794010	A5SS	ENST00000426142.6	known	0.9	192	22	192	22	y	0.88	134	19	134	19	y	0.82	146	31	146	31	y	0.81	150	36	150	36	y	0.0445338	6.7082	up	ENSG00000198561.12	CTNND1	chr11	protein_coding	catenin (cadherin-associated protein), delta 1
known_NIR_3614	chr11	66756505	66759043	+	66744919	66759043	A5SS	ENST00000527634.5	known	0.04	1	27	1	27	n	0.13	4	27	4	27	y	0.57	4	3	4	3	n	0.5	15	15	15	15	y	0.0185102	-7.89352	down	ENSG00000173715.15	C11orf80	chr11	protein_coding	chromosome 11 open reading frame 80
known_NIR_3671	chr11	68053085	68053362	+	68053085	68053359	A3SS	ENST00000526897.1	known	0.97	32	1	32	1	n	0.95	20	1	20	1	n	0.67	12	6	12	6	y	0.68	27	13	27	13	y	0.00635149	25.4912	up	ENSG00000255031.5	RP11-802E16.3	chr11	antisense		--
known_NIR_3755	chr11	72688537;72692785	72692753;72693325	-	72688537	72693325	cassetteExon	ENST00000359373.9	known	0.49	153	161	148;158	161	y	0.46	112.5	133	123;102	133	y	0.6	204.5	135	200;209	135	y	0.58	210.5	152	221;200	152	y	0.0329611	-6.37905	down	ENSG00000186635.14	ARAP1	chr11	protein_coding	ArfGAP with RhoGAP domain, ankyrin repeat and PH domain 1
known_NIR_3898	chr11	844186	847201	+	843050	847201	A5SS	ENST00000397408.5	known	0.74	35	12	35	12	y	0.75	50	17	50	17	y	0.93	82	6	82	6	y	0.97	56	2	56	2	y	0.0493021	-9.94396	down	ENSG00000214063.10	TSPAN4	chr11	protein_coding	tetraspanin 4
known_NIR_3954	chr11	93181786	93182835	-	93181786	93182806	A5SS	ENST00000326402.8	known	0.17	47	232	47	232	y	0.15	27	148	27	148	y	0.03	5	184	5	184	y	0.06	10	146	10	146	y	0.0329611	6.37905	up	ENSG00000180773.14	SLC36A4	chr11	protein_coding	solute carrier family 36 (proton/amino acid symporter), member 4
known_NIR_4254	chr12	123267282	123270887	-	123267282	123271564	A5SS	ENST00000261692.6	known	0	0	168	0	168	n	0.01	2	212	2	212	y	0.1	19	174	19	174	y	0.11	23	189	23	189	y	0.00496281	-14.1421	down	ENSG00000111328.6	CDK2AP1	chr12	protein_coding	cyclin-dependent kinase 2 associated protein 1
known_NIR_4541	chr12	49741611	49752464	+	49742280	49752464	5pMXE	ENST00000423828.5	known	0.94	479	30	479	30	y	0.93	597	46	597	46	y	0.89	543	70	543	70	y	0.9	553	62	553	62	y	0.0298575	5.65685	up	ENSG00000139644.12	TMBIM6	chr12	protein_coding	transmembrane BAX inhibitor motif containing 6
known_NIR_4593	chr12	51269316	51269537	-	51269316	51270256	A5SS	ENST00000603798.5	known	0	0	56	0	56	n	0.04	2	45	2	45	y	0.14	10	61	10	61	y	0.19	14	58	14	58	y	0.0495775	-4.52904	down	ENSG00000170545.16	SMAGP	chr12	protein_coding	small cell adhesion glycoprotein
known_NIR_4819	chr12	57772901	57773017	+	57772397	57773017	A5SS	ENST00000551420.1	known	0.92	11	1	11	1	n	1	27	0	27	0	n	0.5	20	20	20	20	y	0.62	20	12	20	12	y	0.0416957	5.547	up	ENSG00000123427.15	METTL21B	chr12	protein_coding	methyltransferase like 21B
known_NIR_4892	chr12	6688226	6689368	-	6688226	6689098	A5SS	ENST00000319770.7	known	0.76	101	32	101	32	y	0.78	58	16	58	16	y	0.68	65	31	65	31	y	0.66	69	36	69	36	y	0.0194193	7.07107	up	ENSG00000126746.17	ZNF384	chr12	protein_coding	zinc finger protein 384
known_NIR_4968	chr12	70609339	70609761	-	70609339	70622390	A5SS	ENST00000334414.10	known	0.74	35	12	35	12	y	0.69	9	4	9	4	y	1	16	0	16	0	n	0.95	21	1	21	1	n	0.0179936	-7.35391	down	ENSG00000127329.14	PTPRB	chr12	protein_coding	protein tyrosine phosphatase, receptor type, B
known_NIR_5053	chr12	93571216	93572685	+	93570665	93572685	A5SS	ENST00000549206.5	known	1	11	0	11	0	n	0.98	43	1	43	1	n	0.86	24	4	24	4	y	0.88	14	2	14	2	y	0.0136061	8.48528	up	ENSG00000120833.13	SOCS2	chr12	protein_coding	suppressor of cytokine signaling 2
known_NIR_5126	chr13	110893263;110894202	110894109;110906033	-	110893263	110906033	cassetteExon	ENST00000267339.6	known	0.45	34	42	55;13	42	y	0.48	33.5	36	50;17	36	y	0.64	32.5	18	49;16	18	y	0.61	33.5	21	46;21	21	y	0.0171278	-7.54247	down	ENSG00000088448.14	ANKRD10	chr13	protein_coding	ankyrin repeat domain 10
known_NIR_5195	chr13	30621892	30630835	+	30621892	30637744	A3SS	ENST00000614860.1	known	0.87	33	5	33	5	y	0.86	37	6	37	6	y	0.98	50	1	50	1	n	1	55	0	55	0	n	0.0212375	-11.1803	down	ENSG00000132952.11	USPL1	chr13	protein_coding	ubiquitin specific peptidase like 1
known_NIR_5272	chr13	49461162	49467864	+	49461162;49464056	49464021;49467864	ES	ENST00000354234.8	known	0.97	31	1	31	2;0	n	1	9	0	9	0;0	n	0.69	19	8.5	19	7;10	y	0.61	17	11	17	17;5	y	0.049229	7.84176	up	ENSG00000136169.16	SETDB2	chr13	protein_coding	SET domain, bifurcated 2
known_NIR_5278	chr13	49668569	49669777	-	49663195	49669777	A3SS	ENST00000378284.6	known	0.13	9	60	9	60	y	0.16	13	68	13	68	y	0.02	1	64	1	64	n	0	0	70	0	70	n	0.025109	7.48845	up	ENSG00000123179.13	EBPL	chr13	protein_coding	emopamil binding protein-like
known_NIR_5290	chr13	52136902	52143916	-	52136902	52141020	A5SS&ES	ENST00000620675.4	known	0	0	7	0	7	n	0.08	1	12	1	12	n	0.55	6	5	6	5	y	0.64	7	4	7	4	y	0.0120746	-9.21805	down	ENSG00000136098.16	NEK3	chr13	protein_coding	NIMA-related kinase 3
known_NIR_5382	chr14	102876525	102886189	+	102876525	102897261	A3SS	ENST00000539721.5	known	0.82	64	14	64	14	y	0.83	45	9	45	9	y	1	80	0	80	0	n	0.97	86	3	86	3	y	0.0398973	-10.1193	down	ENSG00000131323.14	TRAF3	chr14	protein_coding	TNF receptor-associated factor 3
known_NIR_5455	chr14	105491522	105491622	+	105491126	105491622	A5SS	ENST00000551180.1	known	0.9	47	5	47	5	y	0.92	132	11	132	11	y	0.82	124	27	124	27	y	0.81	87	21	87	21	y	0.0316556	8.49706	up	ENSG00000257341.5	AL928654.7	chr14	protein_coding		--
known_NIR_5607	chr14	34996787	35000936	+	34996787;34999649	34999558;35000936	ES	ENST00000556994.5	known	0	0	174	0	148;200	n	0.01	2	169	2	153;185	y	0.05	8	168	8	142;194	y	0.04	8	192	8	156;228	y	0.0298575	-5.65685	down	ENSG00000100883.11	SRP54	chr14	protein_coding	signal recognition particle 54kDa
known_NIR_6032	chr15	25405502;25407262	25407067;25409088	-	25405502	25409088	cassetteExon	ENST00000614096.4	known	0.14	13.5	80	27;0	80	n	0.11	8.5	67	14;3	67	y	0.27	28.5	77	44;13	77	y	0.23	20	66	40;0	66	n	0.0439076	-5	down	ENSG00000114062.17	UBE3A	chr15	protein_coding	ubiquitin protein ligase E3A
known_NIR_6052	chr15	36892459	36895151	-	36894812	36895151	3pMXE	ENST00000559561.5	known	0.51	19	18	19	18	y	0.55	17	14	17	14	y	0.42	17	23	17	23	y	0.39	22	35	22	35	y	0.0439076	5	up	ENSG00000134138.19	MEIS2	chr15	protein_coding	Meis homeobox 2
known_NIR_6137	chr15	43792611	43792975	+	43792578	43792975	A5SS	ENST00000402131.5	known	0.56	20	16	20	16	y	0.57	24	18	24	18	y	0.65	11	6	11	6	y	0.67	22	11	22	11	y	0.0316556	-8.49706	down	ENSG00000140264.19	SERF2	chr15	protein_coding	small EDRK-rich factor 2
known_NIR_6179	chr15	48331795	48332268	+	48331479	48332268	A5SS	ENST00000558813.5	known	0.83	84	17	84	17	y	0.85	47	8	47	8	y	0.72	63	25	63	25	y	0.68	45	21	45	21	y	0.0491686	6.26099	up	ENSG00000128951.13	DUT	chr15	protein_coding	deoxyuridine triphosphatase
known_NIR_6323	chr15	65605236	65611098	-	65605236	65607159	A5SS&ES	ENST00000567744.5	known	0.02	1	61	1	61	n	0	0	94	0	94	n	0.17	7	33	7	33	y	0.18	14	63	14	63	y	0.0141553	-14.758	down	ENSG00000138614.14	VWA9	chr15	protein_coding	von Willebrand factor A domain containing 9
known_NIR_6324	chr15	65605236	65611098	-	65605236;65607442	65607159;65611098	ES	ENST00000313182.6	known	0.02	1	44	1	61;27	n	0	0	56.5	0	94;19	n	0.21	7	26.5	7	33;20	y	0.25	14	41	14	63;19	y	0.0255845	-9.8387	down	ENSG00000138614.14	VWA9	chr15	protein_coding	von Willebrand factor A domain containing 9
known_NIR_6327	chr15	65605236;65607425	65607159;65611098	-	65605236	65611098	cassetteExon	ENST00000420799.6	known	0.97	30.5	1	61;0	1	n	1	47.5	0	94;1	0	n	0.72	18	7	33;3	7	y	0.71	33.5	14	63;4	14	y	0.0211455	17.0763	up	ENSG00000138614.14	VWA9	chr15	protein_coding	von Willebrand factor A domain containing 9
known_NIR_6604	chr15	90641199	90641932	+	90641199	90641935	A3SS	ENST00000420329.6	known	0.63	232	134	232	134	y	0.65	142	76	142	76	y	0.71	246	99	246	99	y	0.73	263	97	263	97	y	0.0298575	-5.65685	down	ENSG00000140577.15	CRTC3	chr15	protein_coding	CREB regulated transcription coactivator 3
known_NIR_6635	chr15	99228732	99241365	-	99228732;99235080	99234988;99241365	ES	ENST00000394132.6	known	0.6	19	12.5	19	12;13	y	0.58	18	13	18	18;8	y	0.9	40	4.5	40	3;6	y	0.92	53	4.5	53	2;7	y	0.00194742	-22.6274	down	ENSG00000103852.12	TTC23	chr15	protein_coding	tetratricopeptide repeat domain 23
known_NIR_6667	chr16	11896782	11897840	-	11896785	11897840	A3SS	ENST00000434724.6	known	0.18	116	538	116	538	y	0.19	109	473	109	473	y	0.23	161	533	161	533	y	0.22	125	445	125	445	y	0.0298575	-5.65685	down	ENSG00000103342.12	GSPT1	chr16	protein_coding	G1 to S phase transition 1
known_NIR_6914	chr16	28836176	28836326	+	28836176	28836751	A3SS	ENST00000325215.10	known	0.15	4	22	4	22	y	0	0	31	0	31	n	0.5	16	16	16	16	y	0.64	9	5	9	5	y	0.0407498	-4.82496	down	ENSG00000168488.18	ATXN2L	chr16	protein_coding	ataxin 2-like
known_NIR_7026	chr16	3065494	3065784	+	3065655	3065784	5pMXE	ENST00000530890.5	known	0.77	289	86	289	86	y	0.78	359	101	359	101	y	0.71	286	116	286	116	y	0.72	229	89	229	89	y	0.0136061	8.48528	up	ENSG00000008517.16	IL32	chr16	protein_coding	interleukin 32
known_NIR_7113	chr16	3443827	3448471	+	3443837	3448471	A5SS	ENST00000407558.8	known	0.08	1	12	1	12	n	0.12	2	14	2	14	y	0.33	6	12	6	12	y	0.29	2	5	2	5	n	0.0176614	-7.42462	down	ENSG00000122390.17	NAA60	chr16	protein_coding	N(alpha)-acetyltransferase 60, NatF catalytic subunit
known_NIR_7220	chr16	5090565	5095452	-	5090565;5093564	5093484;5095452	ES	ENST00000458008.8	known	0.03	3	94.5	3	66;123	y	0.02	2	124.5	2	96;153	y	0.08	9	103	9	90;116	y	0.07	5	62	5	32;92	y	0.0194193	-7.07107	down	ENSG00000118894.14	EEF2KMT	chr16	protein_coding	eukaryotic elongation factor 2 lysine methyltransferase
known_NIR_7327	chr16	66552793;66558348	66558190;66565886	+	66552793;66563217	66563122;66565886	MXE	ENST00000351137.8	known	0.44	132	169	249;15	128;210	y	0.45	176	212	344;8	198;226	y	0.39	115	183	224;6	139;227	y	0.38	113	185.5	213;13	136;235	y	0.0136061	8.48528	up	ENSG00000217555.12	CKLF	chr16	protein_coding	chemokine-like factor
known_NIR_7394	chr16	68312176	68315897	+	68311099	68315897	A5SS	ENST00000449359.7	known	0.73	93	35	93	35	y	0.78	61	17	61	17	y	0.59	55	39	55	39	y	0.56	46	36	46	36	y	0.0399629	6.17395	up	ENSG00000132600.16	PRMT7	chr16	protein_coding	protein arginine methyltransferase 7
known_NIR_7541	chr16	81037475	81041356	+	81036206	81041356	A5SS	ENST00000299575.4	known	0.05	4	77	4	77	y	0.01	1	81	1	81	n	0.44	27	35	27	35	y	0.35	15	28	15	28	y	0.044538	-7.41203	down	ENSG00000166454.9	ATMIN	chr16	protein_coding	ATM interactor
known_NIR_7573	chr16	86546649;86548111	86548035;86548464	-	86546649	86548464	cassetteExon	ENST00000360900.10	known	0.12	4	28	5;3	28	y	0.09	4.5	43	5;4	43	y	0.02	1.5	72	2;1	72	n	0	0	64	0;0	64	n	0.0454248	5.26965	up	ENSG00000103248.17	MTHFSD	chr16	protein_coding	methenyltetrahydrofolate synthetase domain containing
known_NIR_7826	chr17	27306882	27307744	+	27306882	27309100	A3SS	ENST00000262394.6	known	0.48	146	156	146	156	y	0.51	167	159	167	159	y	0.39	119	185	119	185	y	0.41	101	147	101	147	y	0.0454248	5.26965	up	ENSG00000109046.14	WSB1	chr17	protein_coding	WD repeat and SOCS box containing 1
known_NIR_8160	chr17	45034999	45051553	-	45034999	45060888	A5SS	ENST00000342350.9	known	0.1	6	54	6	54	y	0.15	3	17	3	17	y	0.42	16	22	16	22	y	0.38	12	20	12	20	y	0.0152953	-8.58956	down	ENSG00000172992.11	DCAKD	chr17	protein_coding	dephospho-CoA kinase domain containing
known_NIR_8267	chr17	49622876;49636809	49636759;49677933	-	49622876;49676016	49675895;49677933	MXE	ENST00000393328.6	known	0.25	5	15	10;0	14;16	n	0.29	7	17	11;3	8;26	y	0.43	12.5	16.5	14;11	14;19	y	0.39	8.5	13.5	11;6	13;14	y	0.0384761	-4.94975	down	ENSG00000121067.17	SPOP	chr17	protein_coding	speckle-type POZ protein
known_NIR_8390	chr17	63437560	63445898	-	63437560	63446245	A5SS	ENST00000360793.7	known	0.3	16	37	16	37	y	0.29	14	34	14	34	y	0.17	11	53	11	53	y	0.18	9	41	9	41	y	0.00345424	16.9706	up	ENSG00000008283.15	CYB561	chr17	protein_coding	cytochrome b561
known_NIR_8643	chr17	76737883	76738282	+	76738165	76738282	A5SS	ENST00000355954.7	known	0.75	12	4	12	4	y	0.67	10	5	10	5	y	0.08	1	11	1	11	n	0	0	10	0	10	n	0.00705321	11.844	up	ENSG00000092931.11	MFSD11	chr17	protein_coding	major facilitator superfamily domain containing 11
known_NIR_9050	chr18	5239049	5241699	+	5239049	5240187	A3SS	ENST00000582363.1	known	0.36	8	14	8	14	y	0.33	6	12	6	12	y	0.6	3	2	3	2	n	0.67	2	1	2	1	n	0.0447203	-7.61577	down	ENSG00000263753.6	LINC00667	chr18	lincRNA	long intergenic non-protein coding RNA 667
known_NIR_9334	chr19	16530913	16532598	-	16530880	16532598	A3SS	ENST00000546361.6	known	0.02	3	136	3	136	y	0.05	6	127	6	127	y	0.16	23	120	23	120	y	0.13	18	116	18	116	y	0.0352362	-5.18545	down	ENSG00000085872.14	CHERP	chr19	protein_coding	calcium homeostasis endoplasmic reticulum protein
known_NIR_9340	chr19	16647261;16654125	16654035;16659395	-	16647261	16659395	cassetteExon	ENST00000600705.1	known	0.81	342	81	353;331	81	y	0.82	320	71	300;340	71	y	0.88	363.5	51	321;406	51	y	0.87	378.5	58	316;441	58	y	0.0136061	-8.48528	down	ENSG00000268790.5	CTC-429P9.4	chr19	protein_coding		--
known_NIR_9363	chr19	18008584	18008711	+	18001573	18008711	A5SS	ENST00000379656.7	known	0.22	12	43	12	43	y	0.17	7	35	7	35	y	0.32	23	50	23	50	y	0.36	16	29	16	29	y	0.0495775	-4.52904	down	ENSG00000105643.9	ARRDC2	chr19	protein_coding	arrestin domain containing 2
known_NIR_9432	chr19	18991149	18994366	-	18993740	18994366	A3SS	ENST00000452918.6	known	0.08	14	167	14	167	y	0.09	17	165	17	165	y	0.13	27	174	27	174	y	0.12	24	171	24	171	y	0.0298575	-5.65685	down	ENSG00000064607.16	SUGP2	chr19	protein_coding	SURP and G patch domain containing 2
known_NIR_9464	chr19	19627284	19627397	-	19627284	19628092	A5SS	ENST00000407877.7	known	0.59	10	7	10	7	y	0.47	7	8	7	8	y	0.14	1	6	1	6	n	0	0	4	0	4	n	0.0397146	4.9894	up	ENSG00000064547.13	LPAR2	chr19	protein_coding	lysophosphatidic acid receptor 2
known_NIR_9562	chr19	2876276	2877273	+	2876276	2877276	A3SS	ENST00000586426.5	known	1	9	0	9	0	n	0.88	7	1	7	1	n	0.45	10	12	10	12	y	0.38	9	15	9	15	y	0.0301715	7.55807	up	ENSG00000172000.7	ZNF556	chr19	protein_coding	zinc finger protein 556
known_NIR_9617	chr19	35269699	35270759	+	35269699	35269803	A3SS&ES	ENST00000222305.7	known	0.01	2	174	2	174	y	0.02	4	214	4	214	y	0.06	13	210	13	210	y	0.07	17	234	17	234	y	0.0194193	-7.07107	down	ENSG00000105698.15	USF2	chr19	protein_coding	upstream transcription factor 2, c-fos interacting
known_NIR_10038	chr19	4910246	4910876	+	4909655	4910876	A5SS	ENST00000620565.4	known	0.2	55	223	55	223	y	0.19	40	175	40	175	y	0.26	85	244	85	244	y	0.27	99	272	99	272	y	0.0100505	-9.89949	down	ENSG00000276043.4	UHRF1	chr19	protein_coding	ubiquitin-like with PHD and ring finger domains 1
known_NIR_10197	chr19	53449638	53454650	+	53449638	53449879	3pMXE	ENST00000610928.4	known	1	43	0	43	0	n	0.97	38	1	38	1	n	0.8	33	8	33	8	y	0.79	34	9	34	9	y	0.0324006	12.0167	up	ENSG00000160336.14	ZNF761	chr19	protein_coding	zinc finger protein 761
known_NIR_10524	chr2	111477481	111494885	-	111344237	111494885	A3SS	ENST00000431385.5	known	0.17	7	34	7	34	y	0.2	11	44	11	44	y	0.05	3	53	3	53	y	0.07	2	26	2	26	y	0.0286201	6.93375	up	ENSG00000172965.14	MIR4435-2HG	chr2	lincRNA	MIR4435-2 host gene
known_NIR_10879	chr2	203328631	203366881	+	203328631	203366877	A3SS	ENST00000295851.9	known	0.01	1	88	1	88	n	0.02	2	97	2	97	y	0.06	7	112	7	112	y	0.07	7	100	7	100	y	0.0194193	-7.07107	down	ENSG00000138443.15	ABI2	chr2	protein_coding	abl-interactor 2
known_NIR_10995	chr2	219498938	219499961	+	219499254	219499961	A5SS	ENST00000358215.7	known	0.36	21	38	21	38	y	0.4	19	29	19	29	y	0.23	18	61	18	61	y	0.2	12	47	12	47	y	0.026784	6.6	up	ENSG00000144591.17	GMPPA	chr2	protein_coding	GDP-mannose pyrophosphorylase A
known_NIR_11054	chr2	232556530	232564247	+	232556530;232558018	232557884;232564247	ES	ENST00000258416.7	known	0.13	41	276.5	41	337;216	y	0.12	51	361.5	51	446;277	y	0.17	72	356.5	72	458;255	y	0.18	63	280.5	63	313;248	y	0.0194193	-7.07107	down	ENSG00000135930.13	EIF4E2	chr2	protein_coding	eukaryotic translation initiation factor 4E family member 2
known_NIR_11108	chr2	24077761	24080819	-	24077761;24079640	24079444;24080819	ES	ENST00000335934.8	known	0.07	8	109.5	8	92;127	y	0.09	18	188.5	18	196;181	y	0	0	134.5	0	147;122	n	0.02	4	185	4	198;172	y	0.0384761	4.94975	up	ENSG00000115129.13	TP53I3	chr2	protein_coding	tumor protein p53 inducible protein 3
known_NIR_11267	chr2	38319019	38377143	-	38319019;38343512	38343268;38377143	ES	ENST00000378954.8	known	0.07	11	140.5	11	158;123	y	0.04	5	121	5	141;101	y	0.18	35	162.5	35	206;119	y	0.15	26	146	26	208;84	y	0.0352362	-5.18545	down	ENSG00000119787.13	ATL2	chr2	protein_coding	atlastin GTPase 2
known_NIR_11377	chr2	61836109	61839421	-	61836109;61838705	61838538;61839421	ES	ENST00000404929.5	known	0.44	27	35	27	24;46	y	0.52	23	21.5	23	15;28	y	0.19	8	33.5	8	30;37	y	0.24	9	28.5	9	27;30	y	0.0441442	5.61799	up	ENSG00000170264.12	FAM161A	chr2	protein_coding	family with sequence similarity 161, member A
known_NIR_11437	chr2	70051305;70055910	70055714;70059643	-	70051305	70059643	cassetteExon	ENST00000435880.6	known	0.71	15	6	0;30	6	n	0.73	5.5	2	4;7	2	y	0.38	5	8	0;10	8	n	0.42	5	7	0;10	7	n	0.0148073	14.3108	up	ENSG00000179818.13	PCBP1-AS1	chr2	processed_transcript	PCBP1 antisense RNA 1
known_NIR_11589	chr2	97091712	97094701	-	97091712;97091988	97091863;97094701	ES	ENST00000414820.5	known	0.41	34	48	34	51;45	y	0.42	32	43.5	32	66;21	y	0.27	20	54	20	71;37	y	0.28	23	58	23	61;55	y	0.0025413	19.799	up	ENSG00000144199.11	FAHD2B	chr2	protein_coding	fumarylacetoacetate hydrolase domain containing 2B
known_NIR_11682	chr20	25195867	25207076	+	25195867	25206522	A3SS&ES	ENST00000360031.6	known	0.39	9	14	9	14	y	0.33	15	30	15	30	y	0.2	11	44	11	44	y	0.16	4	21	4	21	y	0.049697	4.9923	up	ENSG00000197586.12	ENTPD6	chr20	protein_coding	ectonucleoside triphosphate diphosphohydrolase 6 (putative)
known_NIR_11704	chr20	3149260	3159766	-	3123406	3159766	A3SS	ENST00000217173.6	known	0.79	45	12	45	12	y	0.82	55	12	55	12	y	0.67	38	19	38	19	y	0.65	48	26	48	26	y	0.0222268	8.04315	up	ENSG00000185019.16	UBOX5	chr20	protein_coding	U-box domain containing 5
known_NIR_11731	chr20	33490301;33574261	33573974;33606956	+	33490301	33606956	cassetteExon	ENST00000342704.10	known	0.28	5.5	14	3;8	14	y	0.3	8	19	5;11	19	y	0.07	2	26	3;1	26	n	0.1	1.5	13	0;3	13	n	0.0122611	11.3714	up	ENSG00000078699.21	CBFA2T2	chr20	protein_coding	core-binding factor, runt domain, alpha subunit 2; translocated to, 2
known_NIR_11766	chr20	35632923	35653528	-	35632923	35658930	A5SS	ENST00000397445.5	known	0.1	5	43	5	43	y	0.06	1	17	1	17	n	0.21	14	52	14	52	y	0.26	11	32	11	32	y	0.0439884	-4.84139	down	ENSG00000214078.11	CPNE1	chr20	protein_coding	copine I
known_NIR_11803	chr20	36194360;36195364	36195329;36197859	+	36194360	36197859	cassetteExon	ENST00000202028.9	known	0	0	160	0;0	160	n	0.01	1	113	2;0	113	n	0.05	9	156	9;9	156	y	0.06	8.5	145	7;10	145	y	0.0194193	-7.07107	down	ENSG00000088367.20	EPB41L1	chr20	protein_coding	erythrocyte membrane protein band 4.1-like 1
known_NIR_11933	chr20	45406210	45408460	+	45365686	45408460	A5SS	ENST00000452133.1	known	0.61	14	9	14	9	y	0.55	11	9	11	9	y	0.26	7	20	7	20	y	0.3	10	23	10	23	y	0.0209751	8.3205	up	ENSG00000254806.5	SYS1-DBNDD2	chr20	protein_coding	SYS1-DBNDD2 readthrough (NMD candidate)
known_NIR_12131	chr20	63707097	63707867	-	63707097	63707810	5pMXE	ENST00000619493.4	known	0.57	12	9	12	9	y	0.63	17	10	17	10	y	0.85	39	7	39	7	y	0.82	18	4	18	4	y	0.0418331	-7.00635	down	ENSG00000101246.19	ARFRP1	chr20	protein_coding	ADP-ribosylation factor related protein 1
known_NIR_12278	chr21	39387855	39390698	+	39380486	39390698	A5SS	ENST00000333781.9	known	0.63	68	40	68	40	y	0.59	45	31	45	31	y	0.43	38	51	38	51	y	0.39	33	52	33	52	y	0.0194193	7.07107	up	ENSG00000182093.14	WRB	chr21	protein_coding	tryptophan rich basic protein
known_NIR_12433	chr22	19183611;19187728	19187558;19187981	-	19183611	19187981	cassetteExon	ENST00000621271.4	known	0.76	67	21	71;63	21	y	0.78	58	16	58;58	16	y	0.84	75.5	14	39;112	14	y	0.85	73	13	55;91	13	y	0.0445338	-6.7082	down	ENSG00000070371.15	CLTCL1	chr22	protein_coding	clathrin, heavy chain-like 1
known_NIR_12593	chr22	30022697;30023483	30023457;30025630	+	30022697	30025630	cassetteExon	ENST00000401950.6	known	0.22	14	49	16;12	49	y	0.26	15	42	12;18	42	y	0.09	3	31	4;2	31	y	0.13	8	55	8;8	55	y	0.044221	4.59619	up	ENSG00000100330.15	MTMR3	chr22	protein_coding	myotubularin related protein 3
known_NIR_12602	chr22	30426844	30428462	+	30426844;30427403	30427171;30428462	ES	ENST00000439838.5	known	0.08	7	85.5	7	70;101	y	0.09	7	70.5	7	42;99	y	0.24	12	38.5	12	43;34	y	0.22	12	43.5	12	43;44	y	0.0170999	-12.9692	down	ENSG00000249590.7	RP4-539M6.19	chr22	protein_coding		--
known_NIR_12652	chr22	35760032	35761202	-	35760020	35761202	A3SS	ENST00000405409.6	known	0.33	53	107	53	107	y	0.34	50	95	50	95	y	0.46	69	82	69	82	y	0.48	70	77	70	77	y	0.0189814	-12.0748	down	ENSG00000100320.22	RBFOX2	chr22	protein_coding	RNA binding protein, fox-1 homolog (C. elegans) 2
known_NIR_12774	chr22	49921761	49922612	+	49921761;49922443	49922297;49922612	ES	ENST00000404488.7	known	0.98	101	2	101	0;4	n	0.97	53	1.5	53	0;3	n	0.92	66	5.5	66	0;11	n	0.93	78	5.5	78	3;8	y	0.0194193	7.07107	up	ENSG00000184164.14	CRELD2	chr22	protein_coding	cysteine-rich with EGF-like domains 2
known_NIR_12800	chr22	50627792	50627898	-	50627792	50627946	A5SS	ENST00000356098.9	known	0	0	3	0	3	n	0.05	1	18	1	18	n	0.33	7	14	7	14	y	0.43	6	8	6	8	y	0.0481792	-6.35043	down	ENSG00000100299.17	ARSA	chr22	protein_coding	arylsulfatase A
known_NIR_13083	chr3	138609146	138621407	+	138608937	138621407	A5SS	ENST00000393035.6	known	0.07	9	125	9	125	y	0.05	4	82	4	82	y	0.12	16	123	16	123	y	0.14	10	61	10	61	y	0.0384761	-4.94975	down	ENSG00000158234.12	FAIM	chr3	protein_coding	Fas apoptotic inhibitory molecule
known_NIR_13221	chr3	167720273;167734345	167734214;167734806	-	167720273;167725473	167725401;167734806	MXE	ENST00000473645.6	known	0.43	37.5	49	73;2	70;28	y	0.42	37	50.5	64;10	67;34	y	0.37	35.5	61	60;11	77;45	y	0.38	38	62	66;10	85;39	y	0.0194193	7.07107	up	ENSG00000114209.14	PDCD10	chr3	protein_coding	programmed cell death 10
known_NIR_13226	chr3	169121209	169122580	-	169121212	169122580	A3SS	ENST00000264674.7	known	0.47	26	29	26	29	y	0.48	10	11	10	11	y	0.65	15	8	15	8	y	0.63	22	13	22	13	y	0.0141553	-14.758	down	ENSG00000085276.17	MECOM	chr3	protein_coding	MDS1 and EVI1 complex locus
known_NIR_13393	chr3	197069260;197075870	197075837;197081051	-	197069260;197076682	197076586;197081051	MXE	ENST00000357674.8	known	0.43	82.5	108.5	101;64	158;59	y	0.4	47.5	70	63;32	106;34	y	0.58	140	102	160;120	132;72	y	0.57	122	91.5	134;110	115;68	y	0.0398973	-10.1193	down	ENSG00000075711.20	DLG1	chr3	protein_coding	discs, large homolog 1 (Drosophila)
known_NIR_13404	chr3	197546486	197555781	-	197546486;197554713	197554562;197555781	ES	ENST00000392379.5	known	0.65	36	19	36	12;26	y	0.64	47	26.5	47	34;19	y	0.8	37	9	37	7;11	y	0.82	39	8.5	39	5;12	y	0.0141553	-14.758	down	ENSG00000161267.11	BDH1	chr3	protein_coding	3-hydroxybutyrate dehydrogenase, type 1
known_NIR_13460	chr3	33072713	33096719	-	33072713	33097011	A5SS	ENST00000307363.9	known	0.04	11	267	11	267	y	0.05	11	194	11	194	y	0.08	18	199	18	199	y	0.09	20	202	20	202	y	0.0298575	-5.65685	down	ENSG00000170266.15	GLB1	chr3	protein_coding	galactosidase, beta 1
known_NIR_13537	chr3	45689497	45703438	+	45689497;45690387	45690348;45703438	ES	ENST00000418611.5	known	0.95	79	4	79	4;4	y	0.96	101	4.5	101	1;8	n	0.99	88	1	88	1;1	n	1	56	0	56	0;0	n	0.0298575	-5.65685	down	ENSG00000211456.10	SACM1L	chr3	protein_coding	SAC1 suppressor of actin mutations 1-like (yeast)
known_NIR_13572	chr3	48295235	48296727	-	48295235;48296158	48296119;48296727	ES	ENST00000421967.5	known	0.38	29	47.5	29	41;54	y	0.41	44	64	44	67;61	y	0.23	26	88.5	26	94;83	y	0.19	24	100	24	99;101	y	0.0217889	7.4	up	ENSG00000172113.8	NME6	chr3	protein_coding	NME/NM23 nucleoside diphosphate kinase 6
known_NIR_13623	chr3	48695421	48717157	-	48715527	48717157	A3SS&ES	ENST00000446860.5	known	0.92	77	7	77	7	y	0.93	99	8	99	8	y	0.88	144	19	144	19	y	0.87	94	14	94	14	y	0.0194193	7.07107	up	ENSG00000068745.14	IP6K2	chr3	protein_coding	inositol hexakisphosphate kinase 2
known_NIR_13673	chr3	49487415	49510419	+	49492973	49510419	A5SS&ES	ENST00000541308.5	known	0.58	11	8	11	8	y	0.47	7	8	7	8	y	0.11	3	25	3	25	y	0.19	8	34	8	34	y	0.0381463	5.51411	up	ENSG00000173402.11	DAG1	chr3	protein_coding	dystroglycan 1 (dystrophin-associated glycoprotein 1)
known_NIR_13674	chr3	49492973	49510419	+	49469055	49510419	A5SS	ENST00000515359.6	known	0.07	8	115	8	115	y	0.08	8	95	8	95	y	0.21	25	92	25	92	y	0.19	34	144	34	144	y	0.0212375	-11.1803	down	ENSG00000173402.11	DAG1	chr3	protein_coding	dystroglycan 1 (dystrophin-associated glycoprotein 1)
known_NIR_13853	chr3	64022523;64022801	64022643;64023275	-	64022523	64023275	cassetteExon	ENST00000295901.8	known	0.08	20	223	25;15	223	y	0.07	20	257	21;19	257	y	0.04	12	327	9;15	327	y	0.03	11	314	2;20	314	y	0.0298575	5.65685	up	ENSG00000163636.10	PSMD6	chr3	protein_coding	proteasome (prosome, macropain) 26S subunit, non-ATPase, 6
known_NIR_13896	chr3	9363332	9365016	+	9363127	9365016	A5SS	ENST00000452837.6	known	0.42	50	68	50	68	y	0.41	54	78	54	78	y	0.49	72	75	72	75	y	0.5	74	74	74	74	y	0.00772212	-11.3137	down	ENSG00000134077.15	THUMPD3	chr3	protein_coding	THUMP domain containing 3
known_NIR_14054	chr4	129096209	129102602	+	129094028	129102602	A5SS	ENST00000281146.9	known	0	0	20	0	20	n	0.11	4	33	4	33	y	0.48	12	13	12	13	y	0.39	9	14	9	14	y	0.0360844	-5.34734	down	ENSG00000151470.12	C4orf33	chr4	protein_coding	chromosome 4 open reading frame 33
known_NIR_14166	chr4	182915575	182916419	-	182915575	182917311	A5SS	ENST00000438320.6	known	0.33	13	27	13	27	y	0.38	9	15	9	15	y	0.78	36	10	36	10	y	0.68	17	8	17	8	y	0.0445338	-6.7082	down	ENSG00000129187.14	DCTD	chr4	protein_coding	dCMP deaminase
known_NIR_14210	chr4	20713539	20727285	+	20713539;20724888	20724808;20727285	ES	ENST00000503585.5	known	0.96	40	1.5	40	0;3	n	0.98	43	1	43	2;0	n	0.73	36	13	36	6;20	y	0.69	26	11.5	26	15;8	y	0.0200565	11.6276	up	ENSG00000163138.18	PACRGL	chr4	protein_coding	PARK2 co-regulated-like
known_NIR_14371	chr4	75662049	75673208	-	75662049	75673019	5pMXE	ENST00000395719.7	known	0.93	252	18	252	18	y	0.94	270	18	270	18	y	0.98	314	6	314	6	y	0.97	332	11	332	11	y	0.0298575	-5.65685	down	ENSG00000138757.14	G3BP2	chr4	protein_coding	GTPase activating protein (SH3 domain) binding protein 2
known_NIR_14398	chr4	82895774;82899737	82899713;82900077	-	82895774;82898062	82897989;82900077	MXE	ENST00000504520.6	known	0.12	16.5	117	14;19	115;119	y	0.13	18	119	7;29	101;137	y	0.18	23.5	106.5	9;38	118;95	y	0.19	23.5	97.5	8;39	94;101	y	0.0136061	-8.48528	down	ENSG00000251022.6	THAP9-AS1	chr4	antisense	THAP9 antisense RNA 1
known_NIR_14421	chr4	86751124;86753065	86753009;86758260	+	86751124	86758260	cassetteExon	ENST00000427191.6	known	0.57	30	23	31;29	23	y	0.62	20	12	8;32	12	y	0.41	22.5	33	22;23	33	y	0.34	12.5	24	11;14	24	y	0.0443021	5.1149	up	ENSG00000163629.12	PTPN13	chr4	protein_coding	protein tyrosine phosphatase, non-receptor type 13 (APO-1/CD95 (Fas)-associated phosphatase)
known_NIR_14512	chr5	112864732	112867372	+	112864732	112867404	A3SS	ENST00000520401.1	known	0.25	69	209	69	209	y	0.27	99	262	99	262	y	0.34	120	233	120	233	y	0.32	86	180	86	180	y	0.0384761	-4.94975	down	ENSG00000258864.1	CTC-554D6.1	chr5	protein_coding		--
known_NIR_14636	chr5	138168078;138168688	138168470;138169222	-	138168078	138169222	cassetteExon	ENST00000254900.9	known	0.88	133.5	18	132;135	18	y	0.87	115.5	17	77;154	17	y	0.91	157.5	16	148;167	16	y	0.92	137	12	127;147	12	y	0.0298575	-5.65685	down	ENSG00000112983.17	BRD8	chr5	protein_coding	bromodomain containing 8
known_NIR_14659	chr5	139294028	139314675	+	139279129	139314675	A5SS	ENST00000504203.5	known	0.82	31	7	31	7	y	0.86	37	6	37	6	y	0.53	19	17	19	17	y	0.49	24	25	24	25	y	0.00726622	11.6673	up	ENSG00000280987.2	MATR3	chr5	protein_coding	matrin 3
known_NIR_14870	chr5	176647702;176651900	176651616;176652743	+	176647702	176652743	cassetteExon	ENST00000298564.14	known	0.86	65.5	11	49;82	11	y	0.87	59.5	9	40;79	9	y	0.78	56.5	16	30;83	16	y	0.8	47	12	32;62	12	y	0.0445338	6.7082	up	ENSG00000048140.17	TSPAN17	chr5	protein_coding	tetraspanin 17
known_NIR_15194	chr5	75337300	75342583	+	75336617	75342583	A5SS	ENST00000511206.5	known	0.9	254	28	254	28	y	0.91	228	22	228	22	y	0.95	296	17	296	17	y	0.96	288	12	288	12	y	0.0194193	-7.07107	down	ENSG00000113161.15	HMGCR	chr5	protein_coding	3-hydroxy-3-methylglutaryl-CoA reductase
known_NIR_15414	chr6	133523177	133525154	+	133523177	133525015	A3SS&ES	ENST00000430974.6	known	0.27	16	44	16	44	y	0.23	16	55	16	55	y	0.38	41	66	41	66	y	0.41	19	27	19	27	y	0.033757	-5.8	down	ENSG00000112319.17	EYA4	chr6	protein_coding	EYA transcriptional coactivator and phosphatase 4
known_NIR_15715	chr6	30885231	30888688	+	30884710	30888688	A5SS	ENST00000376569.7	known	0	0	11	0	11	n	0.03	1	28	1	28	n	0.18	3	14	3	14	y	0.19	8	34	8	34	y	0.0370749	-10.7517	down	ENSG00000204580.11	DDR1	chr6	protein_coding	discoidin domain receptor tyrosine kinase 1
known_NIR_15789	chr6	32153636	32154587	+	32154404	32154587	5pMXE	ENST00000324816.10	known	0.66	208	107	208	107	y	0.63	212	122	212	122	y	0.5	154	154	154	154	y	0.52	157	143	157	143	y	0.025109	7.48845	up	ENSG00000221988.12	PPT2	chr6	protein_coding	palmitoyl-protein thioesterase 2
known_NIR_15940	chr6	43142041	43143417	+	43142299	43143417	A5SS&ES	ENST00000230419.8	known	0.09	9	90	9	90	y	0.08	5	55	5	55	y	0	0	67	0	67	n	0.01	1	107	1	107	n	0.00772212	11.3137	up	ENSG00000112655.15	PTK7	chr6	protein_coding	protein tyrosine kinase 7 (inactive)
known_NIR_16015	chr6	56609344	56610427	-	56600221	56610427	A3SS	ENST00000244364.10	known	0.09	29	298	29	298	y	0.1	13	114	13	114	y	0.05	11	202	11	202	y	0.06	17	261	17	261	y	0.0298575	5.65685	up	ENSG00000151914.17	DST	chr6	protein_coding	dystonin
known_NIR_16019	chr6	56992555	57015133	+	56992555	57008181	3pMXE	ENST00000370748.7	known	1	7	0	7	0	n	0.92	24	2	24	2	y	0.54	7	6	7	6	y	0.61	14	9	14	9	y	0.0194259	7.24355	up	ENSG00000151917.17	BEND6	chr6	protein_coding	BEN domain containing 6
known_NIR_16241	chr7	108565105	108565952	-	108565105	108565830	A5SS	ENST00000415914.3	known	0.06	7	102	7	102	y	0.07	7	91	7	91	y	0.13	13	89	13	89	y	0.12	12	84	12	84	y	0.0136061	-8.48528	down	ENSG00000177683.13	THAP5	chr7	protein_coding	THAP domain containing 5
known_NIR_16271	chr7	117222062	117222861	+	117222062	117229762	A3SS	ENST00000393446.6	known	0.52	23	21	23	21	y	0.49	25	26	25	26	y	0.29	19	47	19	47	y	0.3	13	31	13	31	y	0.0286962	13.2816	up	ENSG00000004866.18	ST7	chr7	protein_coding	suppression of tumorigenicity 7
known_NIR_16423	chr7	148832750	148846470	-	148832750	148846497	A5SS	ENST00000478654.5	known	0.66	117	60	117	60	y	0.69	107	49	107	49	y	0.78	138	40	138	40	y	0.76	130	41	130	41	y	0.0454248	-5.26965	down	ENSG00000106462.10	EZH2	chr7	protein_coding	enhancer of zeste 2 polycomb repressive complex 2 subunit
known_NIR_16431	chr7	149550946	149551574	-	149550946	149551655	A5SS	ENST00000463567.5	known	0.52	22	20	22	20	y	0.47	19	21	19	21	y	0.82	18	4	18	4	y	0.88	21	3	21	3	y	0.0131317	-9.09062	down	ENSG00000133624.13	ZNF767P	chr7	transcribed_unprocessed_pseudogene	zinc finger family member 767, pseudogene
known_NIR_16743	chr7	50703908	50793224	-	50703908	50755887	5pMXE	ENST00000407526.5	known	0.72	80	31	80	31	y	0.75	63	21	63	21	y	0.59	86	61	86	61	y	0.54	63	53	63	53	y	0.0437537	5.83095	up	ENSG00000106070.17	GRB10	chr7	protein_coding	growth factor receptor-bound protein 10
known_NIR_16784	chr7	5741815	5752846	-	5741644	5752846	A3SS	ENST00000425013.6	known	0.51	81	79	81	79	y	0.5	74	75	74	75	y	0.41	93	132	93	132	y	0.4	55	82	55	82	y	0.00496281	14.1421	up	ENSG00000011275.18	RNF216	chr7	protein_coding	ring finger protein 216
known_NIR_16814	chr7	6577498	6578501	+	6577498	6577590	A3SS&ES	ENST00000396707.6	known	0.73	24	9	24	9	y	0.71	17	7	17	7	y	0.85	29	5	29	5	y	0.88	14	2	14	2	y	0.0222268	-8.04315	down	ENSG00000136247.14	ZDHHC4	chr7	protein_coding	zinc finger, DHHC-type containing 4
known_NIR_16892	chr7	75441647	75442145	-	75441647	75474704	A5SS	ENST00000615331.4	known	0.1	31	284	31	284	y	0.09	13	131	13	131	y	0.17	35	171	35	171	y	0.16	32	171	32	171	y	0.0100505	-9.89949	down	ENSG00000272391.5	POM121C	chr7	protein_coding	POM121 transmembrane nucleoporin C
known_NIR_16928	chr7	77685328	77695896	-	77685328	77696172	A5SS	ENST00000430801.5	known	0.87	47	7	47	7	y	0.89	49	6	49	6	y	0.97	38	1	38	1	n	0.98	58	1	58	1	n	0.0316556	-8.49706	down	ENSG00000214293.8	APTR	chr7	lincRNA	Alu-mediated CDKN1A/p21 transcriptional regulator (non-protein coding)
known_NIR_17212	chr8	142701713	142703123	+	142701713	142702500	3pMXE	ENST00000518841.5	known	0.55	22	18	22	18	y	0.47	14	16	14	16	y	0.29	5	12	5	12	y	0.21	7	27	7	27	y	0.044221	4.59619	up	ENSG00000160886.13	LY6K	chr8	protein_coding	lymphocyte antigen 6 complex, locus K
known_NIR_17297	chr8	144080021	144080242	+	144080149	144080242	A5SS	ENST00000316052.5	known	0.04	6	140	6	140	y	0.05	8	169	8	169	y	0	0	207	0	207	n	0.01	2	182	2	182	y	0.0298575	5.65685	up	ENSG00000178896.6	EXOSC4	chr8	protein_coding	exosome component 4
known_NIR_17368	chr8	19506130	19601771	-	19506130;19585317	19585166;19601771	ES	ENST00000332246.10	known	0.8	68	16.5	68	20;13	y	0.82	30	6.5	30	13;0	n	0.88	70	10	70	16;4	y	0.9	46	5	46	10;0	n	0.0298575	-5.65685	down	ENSG00000147408.14	CSGALNACT1	chr8	protein_coding	chondroitin sulfate N-acetylgalactosaminyltransferase 1
known_NIR_17502	chr8	42838336	42843024	-	42838336;42839381	42839186;42843024	ES	ENST00000254250.7	known	0.1	6	55.5	6	73;38	y	0.06	4	68	4	78;58	y	0.26	21	58.5	21	71;46	y	0.21	13	49.5	13	57;42	y	0.0439884	-4.84139	down	ENSG00000131931.8	THAP1	chr8	protein_coding	THAP domain containing, apoptosis associated protein 1
known_NIR_17556	chr8	59120071	59120336	+	59119285	59120336	A5SS	ENST00000518993.1	known	0.89	24	3	24	3	y	1	7	0	7	0	n	0.14	3	18	3	18	y	0	0	6	0	6	n	0.0121614	9.82898	up	ENSG00000167912.5	RP11-25K19.1	chr8	antisense		--
known_NIR_17622	chr8	73959818	73972077	-	73959818	73972042	A5SS	ENST00000602840.5	known	0.95	250	13	250	13	y	0.96	231	9	231	9	y	0.91	250	25	250	25	y	0.9	219	24	219	24	y	0.0194193	7.07107	up	ENSG00000154582.16	TCEB1	chr8	protein_coding	transcription elongation factor B (SIII), polypeptide 1 (15kDa, elongin C)
known_NIR_17624	chr8	73959818	73972245	-	73959818	73972042	5pMXE	ENST00000602840.5	known	0.93	170	13	170	13	y	0.94	143	9	143	9	y	0.87	169	25	169	25	y	0.86	146	24	146	24	y	0.0100505	9.89949	up	ENSG00000154582.16	TCEB1	chr8	protein_coding	transcription elongation factor B (SIII), polypeptide 1 (15kDa, elongin C)
known_NIR_17627	chr8	73969673	73972077	-	73956054	73972077	A3SS	ENST00000520210.1	known	1	13	0	13	0	n	0.86	19	3	19	3	y	0.44	7	9	7	9	y	0.25	3	9	3	9	y	0.0453297	4.95745	up	ENSG00000154582.16	TCEB1	chr8	protein_coding	transcription elongation factor B (SIII), polypeptide 1 (15kDa, elongin C)
known_NIR_17738	chr9	109925082	109942686	+	109925082	109931927	A3SS&ES	ENST00000374530.7	known	0.16	6	31	6	31	y	0.13	3	20	3	20	y	0.02	1	42	1	42	n	0	0	40	0	40	n	0.025109	7.48845	up	ENSG00000157654.17	PALM2-AKAP2	chr9	protein_coding	PALM2-AKAP2 readthrough
known_NIR_17739	chr9	109925082;109932028	109931927;109942686	+	109925082	109942686	cassetteExon	ENST00000374531.6	known	0.8	23.5	6	31;16	6	y	0.85	17	3	20;14	3	y	0.97	38.5	1	42;35	1	n	1	34.5	0	40;29	0	n	0.0481499	-5.48795	down	ENSG00000243444.7	PALM2	chr9	protein_coding	paralemmin 2
known_NIR_17764	chr9	112694233	112717987	-	112694233;112716541	112716461;112717987	ES	ENST00000374242.8	known	0.11	15	118	15	105;131	y	0.08	12	140	12	140;140	y	0.24	34	109	34	93;125	y	0.2	30	119.5	30	137;102	y	0.0439076	-5	down	ENSG00000148153.13	INIP	chr9	protein_coding	INTS3 and NABP interacting protein
known_NIR_18123	chr9	152078	156481	-	154795	156481	3pMXE	ENST00000377447.7	known	0	0	77	0	77	n	0.02	2	81	2	81	y	0.14	12	71	12	71	y	0.12	9	69	9	69	y	0.0136061	-8.48528	down	ENSG00000172785.18	CBWD1	chr9	protein_coding	COBW domain containing 1
known_NIR_18160	chr9	32491420;32492538	32492391;32493761	-	32491420	32493761	cassetteExon	ENST00000379868.5	known	0.84	36.5	7	54;19	7	y	0.86	43	7	35;51	7	y	0.98	40	1	43;37	1	n	0.96	44	2	42;46	2	y	0.0136061	-8.48528	down	ENSG00000107201.9	DDX58	chr9	protein_coding	DEAD (Asp-Glu-Ala-Asp) box polypeptide 58
known_NIR_18228	chr9	36573007	36589536	+	36573007;36581739	36581644;36589536	ES	ENST00000543751.5	known	0.1	10	92	10	97;87	y	0.11	8	67	8	78;56	y	0.18	22	102	22	119;85	y	0.2	19	78	19	88;68	y	0.037184	-7.60263	down	ENSG00000165304.7	MELK	chr9	protein_coding	maternal embryonic leucine zipper kinase
known_NIR_18230	chr9	36573007;36589652	36589536;36599394	+	36573007;36597290	36581644;36599394	MXE	ENST00000536329.5	known	0.05	7.5	143.5	10;5	97;190	y	0.04	4.5	106.5	8;1	78;135	n	0.08	12	134	22;2	119;149	y	0.09	14	136.5	19;9	88;185	y	0.0298575	-5.65685	down	ENSG00000165304.7	MELK	chr9	protein_coding	maternal embryonic leucine zipper kinase
known_NIR_18257	chr9	39133132	39140519	-	39133135	39140519	A3SS	ENST00000297668.10	known	0	0	5	0	5	n	0.15	2	11	2	11	y	0.88	22	3	22	3	y	1	10	0	10	0	n	0.0139968	-9.00602	down	ENSG00000106714.17	CNTNAP3	chr9	protein_coding	contactin associated protein-like 3
known_NIR_18433	chrX	107715950	107716690	-	107715950	107716315	5pMXE	ENST00000372390.8	known	0.61	19	12	19	12	y	0.6	42	28	42	28	y	0.77	50	15	50	15	y	0.74	26	9	26	9	y	0.0431348	-9.48683	down	ENSG00000157514.16	TSC22D3	chrX	protein_coding	TSC22 domain family, member 3
known_NIR_18480	chrX	119575400	119582588	+	119575400;119581596	119581507;119582588	ES	ENST00000371558.6	known	0.15	55	315	55	263;367	y	0.12	45	334.5	45	305;364	y	0.02	9	352.5	9	298;407	y	0.05	15	316	15	266;366	y	0.0421737	4.71405	up	ENSG00000077721.15	UBE2A	chrX	protein_coding	ubiquitin-conjugating enzyme E2A
known_NIR_18580	chrX	149608834	149631543	-	149608834;149611463	149611287;149631543	ES	ENST00000600449.7	known	0	0	53.5	0	75;32	n	0.03	2	61	2	72;50	y	0.21	17	65	17	96;34	y	0.24	14	44	14	47;41	y	0.0100505	-9.89949	down	ENSG00000269556.7	TMEM185A	chrX	protein_coding	transmembrane protein 185A
known_NIR_18648	chrX	154511871;154512411	154512314;154512823	-	154511871	154512823	cassetteExon	ENST00000359889.9	known	0.16	18	95	13;23	95	y	0.17	24	115	29;19	115	y	0.06	9.5	142	10;9	142	y	0.07	8	110	7;9	110	y	0.00496281	14.1421	up	ENSG00000071889.16	FAM3A	chrX	protein_coding	family with sequence similarity 3, member A
known_NIR_18879	chrX	7105838;7117034	7116966;7148053	-	7105838	7148053	cassetteExon	ENST00000381077.9	known	0.01	0.5	36	1;0	36	n	0	0	17	0;0	17	n	0.06	2	31	2;2	31	y	0.07	2	26	3;1	26	n	0.0136061	-8.48528	down	ENSG00000130021.13	HDHD1	chrX	protein_coding	haloacid dehalogenase-like hydrolase domain containing 1
novel_NIR_66	chr1	10324895	10334520	+	10324895;10326359	10326111;10334520	ES	ENST00000263934.10	novel	0.6	47	31.5	47	26;37	y	0.56	27	21	27	25;17	y	0.4	26	39	26	46;32	y	0.45	30	36.5	30	44;29	y	0.0439884	4.84139	up	ENSG00000054523.16	KIF1B	chr1	protein_coding	kinesin family member 1B
novel_NIR_490	chr1	1263386	1266098	-	1263386	1264783	A5SS&ES	ENST00000400930.8	novel	1	12	0	12	0	n	0.95	18	1	18	1	n	0.6	6	4	6	4	y	0.67	6	3	6	3	n	0.0206755	7.90484	up	ENSG00000160087.20	UBE2J2	chr1	protein_coding	ubiquitin-conjugating enzyme E2, J2
novel_NIR_496	chr1	1263386;1266216	1266098;1267862	-	1263386;1264830	1264783;1267862	MXE	ENST00000400930.8	novel	1	8	0	12;4	0;0	y	0.9	9	1	18;0	1;1	n	0.6	3	2	6;0	4;0	n	0.5	3	3	6;0	3;3	n	0.0298575	5.65685	up	ENSG00000160087.20	UBE2J2	chr1	protein_coding	ubiquitin-conjugating enzyme E2, J2
novel_NIR_498	chr1	1263386;1266290	1266098;1267862	-	1263386;1264830	1264783;1267862	MXE	ENST00000400930.8	novel	1	7.5	0	12;3	0;0	y	0.9	9	1	18;0	1;1	n	0.6	3	2	6;0	4;0	n	0.67	6	3	6;6	3;3	y	0.044567	5.16116	up	ENSG00000160087.20	UBE2J2	chr1	protein_coding	ubiquitin-conjugating enzyme E2, J2
novel_NIR_879	chr1	151540426;151561856	151561718;151562091	+	151540426	151562091	cassetteExon	ENST00000368849.7	novel	0.17	10.5	52	8;13	52	y	0.15	13	72	15;11	72	y	0.04	3	72	2;4	72	n	0.01	0.5	94	0;1	94	n	0.025109	7.48845	up	ENSG00000143367.15	TUFT1	chr1	protein_coding	tuftelin 1
novel_NIR_1435	chr1	16205567	16205931	-	16205667	16205931	A3SS	ENST00000270747.7	novel	0	0	67	0	67	n	0.04	2	54	2	54	n	0.15	8	46	8	46	y	0.2	16	63	16	63	y	0.0439884	-4.84139	down	ENSG00000142632.16	ARHGEF19	chr1	protein_coding	Rho guanine nucleotide exchange factor (GEF) 19
novel_NIR_1582	chr1	169477757	169486053	-	169477757	169485563	5pMXE	ENST00000236137.9	novel	0.23	3	10	3	10	y	0.29	8	20	8	20	y	0.06	3	50	3	50	n	0	0	42	0	42	n	0.0323827	5.42115	up	ENSG00000117479.12	SLC19A2	chr1	protein_coding	solute carrier family 19 (thiamine transporter), member 2
novel_NIR_1808	chr1	193020456	193021097	-	193018820	193021097	A3SS	ENST00000367449.5	novel	0.23	16	53	16	53	y	0.26	13	37	13	37	y	0.08	5	60	5	60	n	0.09	5	53	5	53	n	0.0398973	10.1193	up	ENSG00000116750.13	UCHL5	chr1	protein_coding	ubiquitin carboxyl-terminal hydrolase L5
novel_NIR_1867	chr1	19890533;19892313	19892085;19894368	+	19890533	19894368	cassetteExon	ENST00000375120.3	novel	0.12	5.5	41	10;1	41	n	0.1	4	37	0;8	37	n	0.19	9	38	2;16	38	y	0.21	6	23	2;10	23	y	0.0238129	-6.36396	down	ENSG00000169914.5	OTUD3	chr1	protein_coding	OTU deubiquitinase 3
novel_NIR_1902	chr1	201790850	201793792	+	201790766	201793792	A5SS	ENST00000367302.5	novel	0.05	8	139	8	139	n	0.03	4	114	4	114	n	0.17	22	110	22	110	y	0.19	30	127	30	127	y	0.0100505	-9.89949	down	ENSG00000134369.15	NAV1	chr1	protein_coding	neuron navigator 1
novel_NIR_2280	chr1	222835215	222836923	+	222835215	222836996	A3SS	ENST00000435378.5	novel	0.3	12	28	12	28	y	0.32	24	51	24	51	y	0.2	14	57	14	57	y	0.17	12	57	12	57	y	0.0286201	6.93375	up	ENSG00000228106.5	RP11-452F19.3	chr1	lincRNA		--
novel_NIR_2461	chr1	228215829	228217013	+	228215829;228216702	228216421;228217013	ES	ENST00000284548.15	novel	0.21	5	18.5	5	26;11	y	0.19	10	41.5	10	5;78	y	0.04	2	45.5	2	30;61	n	0	0	31	0	29;33	n	0.0342344	8.04984	up	ENSG00000154358.19	OBSCN	chr1	protein_coding	obscurin, cytoskeletal calmodulin and titin-interacting RhoGEF
novel_NIR_2567	chr1	23441473	23442186	-	23441473;23441730	23441655;23442186	ES	ENST00000336689.7	novel	0.29	8	20	8	29;11	y	0.36	2	3.5	2	4;3	y	0.09	1	10.5	1	12;9	n	0	0	12.5	0	12;13	n	0.0438623	4.91152	up	ENSG00000088280.18	ASAP3	chr1	protein_coding	ArfGAP with SH3 domain, ankyrin repeat and PH domain 3
novel_NIR_3108	chr1	3454828	3463066	+	3454811	3463066	A5SS	ENST00000378378.8	novel	0.08	5	59	5	59	n	0.09	5	51	5	51	n	0.2	8	33	8	33	y	0.19	10	43	10	43	y	0.00410679	-15.5563	down	ENSG00000130762.14	ARHGEF16	chr1	protein_coding	Rho guanine nucleotide exchange factor (GEF) 16
novel_NIR_3183	chr1	35902079	35902204	+	35902070	35902204	A5SS	ENST00000373206.5	novel	0.04	2	50	2	50	n	0	0	62	0	62	n	0.18	12	55	12	55	y	0.14	8	49	8	49	n	0.0384761	-4.94975	down	ENSG00000092847.10	AGO1	chr1	protein_coding	argonaute RISC catalytic component 1
novel_NIR_3206	chr1	36361340	36362559	-	36361340	36385723	A5SS	ENST00000373130.7	novel	0.24	13	42	13	42	y	0.32	22	46	22	46	y	0.07	6	84	6	84	n	0	0	43	0	43	n	0.0454556	4.60953	up	ENSG00000196182.10	STK40	chr1	protein_coding	serine/threonine kinase 40
novel_NIR_3276	chr1	39414477	39422374	+	39388658	39422374	A5SS	ENST00000567887.5	novel	0.28	123	322	123	322	y	0.27	73	202	73	202	n	0.2	95	383	95	383	y	0.19	98	420	98	420	y	0.00772212	11.3137	up	ENSG00000127603.23	MACF1	chr1	protein_coding	microtubule-actin crosslinking factor 1
novel_NIR_3492	chr1	43980957	43981109	+	43980614	43981109	A5SS	ENST00000356836.10	novel	0.28	7	18	7	18	y	0.23	5	17	5	17	y	0.07	2	26	2	26	n	0.12	1	7	1	7	n	0.04552	4.52548	up	ENSG00000117411.16	B4GALT2	chr1	protein_coding	UDP-Gal:betaGlcNAc beta 1,4- galactosyltransferase, polypeptide 2
novel_NIR_3530	chr1	44213662	44213749	+	44213527	44213749	A5SS	ENST00000361745.10	novel	0.67	4	2	4	2	y	0.57	8	6	8	6	y	0.14	1	6	1	6	n	0.2	3	12	3	12	y	0.0279796	7.71744	up	ENSG00000178028.13	DMAP1	chr1	protein_coding	DNA methyltransferase 1 associated protein 1
novel_NIR_3600	chr1	45334511	45338186	-	45334511	45339976	A5SS	ENST00000354383.10	novel	0.29	9	22	9	22	y	0.26	7	20	7	20	y	0.4	12	18	12	18	n	0.37	10	17	10	17	y	0.0352362	-5.18545	down	ENSG00000132781.17	MUTYH	chr1	protein_coding	mutY homolog
novel_NIR_3715	chr1	51447105	51447935	-	51447105	51448046	A5SS	ENST00000371730.6	novel	0.18	18	81	18	81	y	0.19	16	68	16	68	y	0.13	14	95	14	95	n	0.12	10	75	10	75	n	0.0136061	8.48528	up	ENSG00000085832.16	EPS15	chr1	protein_coding	epidermal growth factor receptor pathway substrate 15
novel_NIR_4210	chr1	9104634	9111276	-	9104634;9105680	9105486;9111276	ES	ENST00000377411.4	novel	0.33	6	12	6	13;11	y	0.31	7	15.5	7	20;11	y	0.58	14	10	14	17;3	y	0.62	18	11	18	12;10	y	0.0179996	-12.522	down	ENSG00000180758.11	GPR157	chr1	protein_coding	G protein-coupled receptor 157
novel_NIR_4741	chr10	122113233	122195040	+	122143706	122195040	A5SS&ES	ENST00000369005.5	novel	0.79	11	3	11	3	y	0.88	14	2	14	2	y	0.5	11	11	11	11	y	0.45	10	12	10	12	y	0.0364977	6.99326	up	ENSG00000138162.17	TACC2	chr10	protein_coding	transforming, acidic coiled-coil containing protein 2
novel_NIR_4759	chr10	122849439	122850389	-	122849439	122850424	A5SS	ENST00000368904.5	novel	0.15	5	29	5	29	y	0.13	6	40	6	40	n	0.06	2	31	2	31	n	0.05	2	39	2	39	n	0.037184	7.60263	up	ENSG00000138161.12	CUZD1	chr10	protein_coding	CUB and zona pellucida-like domains 1
novel_NIR_4922	chr10	133355844	133356640	-	133355811	133356640	A3SS	ENST00000278025.8	novel	0.04	3	69	3	69	n	0.01	1	79	1	79	n	0.15	10	58	10	58	y	0.19	16	67	16	67	y	0.033757	-5.8	down	ENSG00000148803.11	FUOM	chr10	protein_coding	fucose mutarotase
novel_NIR_5015	chr10	14878960	14896846	+	14879127	14896846	A5SS	ENST00000313519.9	novel	0.12	1	7	1	7	n	0.14	2	12	2	12	n	0.43	3	4	3	4	y	0.5	2	2	2	2	y	0.0499492	-9.20316	down	ENSG00000152455.15	SUV39H2	chr10	protein_coding	suppressor of variegation 3-9 homolog 2 (Drosophila)
novel_NIR_5258	chr10	34346449	34347956	-	34346449	34347965	A5SS	ENST00000374768.1	novel	0.36	10	18	10	18	y	0.31	11	24	11	24	y	0.13	4	27	4	27	n	0.19	5	21	5	21	y	0.0491613	4.48129	up	ENSG00000148498.15	PARD3	chr10	protein_coding	par-3 family cell polarity regulator
novel_NIR_5922	chr10	73697720;73704028	73703857;73704986	-	73697720	73704986	cassetteExon	ENST00000399449.3	novel	0	0	5	0;0	5	n	0.14	2.5	15	5;0	15	n	0.6	3	2	6;0	2	n	0.5	4	4	6;2	4	y	0.0381125	-5.57989	down	ENSG00000242288.9	RP11-464F9.1	chr10	processed_transcript		--
novel_NIR_6019	chr10	77869197	77898858	-	77869197	77926217	A5SS	ENST00000372391.6	novel	0.29	16	40	16	40	y	0.27	13	35	13	35	y	0.09	6	62	6	62	n	0.1	8	69	8	69	n	0.0119719	16.5469	up	ENSG00000151208.16	DLG5	chr10	protein_coding	discs, large homolog 5 (Drosophila)
novel_NIR_6401	chr11	108223686;108224136	108223953;108227595	+	108223686	108227595	cassetteExon	ENST00000526567.5	novel	0.58	7	5	2;12	5	y	0.69	4.5	2	0;9	2	n	0	0	9	0;0	9	n	0.14	2.5	16	5;0	16	n	0.0273295	6.34671	up	ENSG00000149311.17	ATM	chr11	protein_coding	ATM serine/threonine kinase
novel_NIR_6456	chr11	112228673	112229442	+	112228673	112233163	A3SS	ENST00000525803.1	novel	1	3	0	3	0	y	0.75	9	3	9	3	y	0	0	6	0	6	n	0.19	3	13	3	13	y	0.0438651	4.96805	up	ENSG00000150787.7	PTS	chr11	protein_coding	6-pyruvoyltetrahydropterin synthase
novel_NIR_6532	chr11	118908655;118918879	118918819;118925238	-	118908655	118925238	cassetteExon	ENST00000526143.2	novel	0.62	45	27	2;88	27	y	0.61	44.5	28	0;89	28	n	0.43	53	71	0;106	71	n	0.45	41	50	0;82	50	n	0.012987	15.6525	up	ENSG00000186174.12	BCL9L	chr11	protein_coding	B-cell CLL/lymphoma 9-like
novel_NIR_6538	chr11	119012003	119012115	+	119012003	119012149	A3SS	ENST00000334418.5	novel	0.24	55	175	55	175	y	0.22	42	151	42	151	y	0.11	25	205	25	205	n	0.13	32	216	32	216	n	0.0161301	7.77817	up	ENSG00000186166.8	CCDC84	chr11	protein_coding	coiled-coil domain containing 84
novel_NIR_6677	chr11	123594166	123595942	+	123594166;123594838	123594735;123595942	ES	ENST00000456860.6	novel	0.13	27	173.5	27	196;151	n	0.16	16	85.5	16	79;92	y	0.04	7	152	7	147;157	n	0.02	4	167.5	4	146;189	n	0.0329611	6.37905	up	ENSG00000023171.14	GRAMD1B	chr11	protein_coding	GRAM domain containing 1B
novel_NIR_6762	chr11	125102809	125111587	-	125102809	125111539	A5SS	ENST00000531909.5	novel	0.05	3	57	3	57	n	0.08	3	33	3	33	n	0.22	8	28	8	28	y	0.2	12	49	12	49	y	0.0222268	-8.04315	down	ENSG00000150433.9	TMEM218	chr11	protein_coding	transmembrane protein 218
novel_NIR_6856	chr11	12980909	12989456	-	12980999	12989456	A3SS	ENST00000504230.2	novel	0.53	31	27	31	27	y	0.56	48	38	48	38	y	0.75	113	38	113	38	y	0.72	79	31	79	31	y	0.012237	-8.95669	down	ENSG00000251381.6	LINC00958	chr11	lincRNA	long intergenic non-protein coding RNA 958
novel_NIR_6895	chr11	130906721	130910018	-	130906721	130907969	5pMXE	ENST00000534726.5	novel	0.26	13	37	13	37	y	0.33	7	14	7	14	y	0.67	39	19	39	19	y	0.57	8	6	8	6	y	0.0422488	-5.32501	down	ENSG00000120451.10	SNX19	chr11	protein_coding	sorting nexin 19
novel_NIR_7449	chr11	46821248	46846220	-	46821268	46846220	A3SS	ENST00000529230.5	novel	0.1	38	346	38	346	n	0.11	24	187	24	187	n	0.15	47	257	47	257	y	0.14	46	272	46	272	n	0.0298575	-5.65685	down	ENSG00000175216.14	CKAP5	chr11	protein_coding	cytoskeleton associated protein 5
novel_NIR_7450	chr11	46886502	46889411	-	46886533	46889411	A3SS	ENST00000378623.5	novel	0.1	6	52	6	52	n	0	0	26	0	26	n	0.42	14	19	14	19	y	0.32	12	25	12	25	y	0.04552	-4.52548	down	ENSG00000134569.9	LRP4	chr11	protein_coding	low density lipoprotein receptor-related protein 4
novel_NIR_7932	chr11	64227666	64229478	+	64227666;64229344	64229247;64229478	ES	ENST00000279206.7	novel	0.07	11	153	11	103;203	n	0.06	7	105	7	115;95	n	0.19	28	117.5	28	86;149	y	0.17	25	123.5	25	83;164	y	0.0239816	-10.2859	down	ENSG00000149761.8	NUDT22	chr11	protein_coding	nudix (nucleoside diphosphate linked moiety X)-type motif 22
novel_NIR_8593	chr11	74103197	74106371	-	74103625	74106371	A3SS	ENST00000334126.11	novel	0	0	79	0	79	n	0.02	1	46	1	46	n	0.15	8	45	8	45	y	0.13	8	55	8	55	n	0.0116283	-9.19239	down	ENSG00000168014.16	C2CD3	chr11	protein_coding	C2 calcium-dependent domain containing 3
novel_NIR_8615	chr11	74921347	74933801	-	74921347	74927391	A5SS&ES	ENST00000340360.10	novel	0.08	2	23	2	23	n	0.1	2	18	2	18	n	0.18	7	32	7	32	y	0.19	3	13	3	13	y	0.0316556	-8.49706	down	ENSG00000166435.15	XRRA1	chr11	protein_coding	X-ray radiation resistance associated 1
novel_NIR_8689	chr11	77622689	77624963	-	77619695	77624963	A3SS	ENST00000525064.5	novel	0	0	37	0	37	n	0.05	1	18	1	18	n	0.26	9	26	9	26	y	0.32	7	15	7	15	y	0.0228357	-6.78595	down	ENSG00000074201.8	CLNS1A	chr11	protein_coding	chloride channel, nucleotide-sensitive, 1A
novel_NIR_8751	chr11	82914428	82914723	+	82914170	82914723	A5SS	ENST00000525361.5	novel	0	0	8	0	8	n	0.03	1	31	1	31	n	0.4	8	12	8	12	y	0.35	8	15	8	15	y	0.0130877	-12.3479	down	ENSG00000165490.12	DDIAS	chr11	protein_coding	DNA damage-induced apoptosis suppressor
novel_NIR_8958	chr11	95778954;95779135	95779078;95779607	-	95778954	95779607	cassetteExon	ENST00000536839.1	novel	0.58	24.5	18	18;31	18	y	0.53	18	16	6;30	16	y	0.28	12.5	32	0;25	32	n	0.31	9.5	21	2;17	21	y	0.0221702	8.91793	up	ENSG00000077458.12	FAM76B	chr11	protein_coding	family with sequence similarity 76, member B
novel_NIR_8961	chr11	95778957;95779160	95779078;95779607	-	95778957	95779607	cassetteExon	ENST00000358780.9	novel	0.17	8	39	9;7	39	y	0.19	12.5	55	25;0	55	n	0.09	7	72	14;0	72	n	0.07	7	88	14;0	88	n	0.0194193	7.07107	up	ENSG00000077458.12	FAM76B	chr11	protein_coding	family with sequence similarity 76, member B
novel_NIR_8962	chr11	95779135	95779607	-	95778954	95779607	A3SS	ENST00000536839.1	novel	0.63	31	18	31	18	n	0.65	30	16	30	16	n	0.44	25	32	25	32	y	0.45	17	21	17	21	n	0.0110831	17.4413	up	ENSG00000077458.12	FAM76B	chr11	protein_coding	family with sequence similarity 76, member B
novel_NIR_9052	chr12	10213219	10214074	+	10213219	10220440	A3SS	ENST00000545047.5	novel	0.33	2	4	2	4	n	0.44	4	5	4	5	y	0.09	1	10	1	10	n	0	0	4	0	4	n	0.0441976	4.78446	up	ENSG00000139112.10	GABARAPL1	chr12	protein_coding	GABA(A) receptor-associated protein like 1
novel_NIR_9055	chr12	10213219;10214187	10214074;10220440	+	10213219	10220440	cassetteExon	ENST00000545047.5	novel	0.33	2	4	2;2	4	y	0.29	2	5	4;0	5	n	0.05	0.5	10	1;0	10	n	0	0	4	0;0	4	n	0.0143054	8.9019	up	ENSG00000139112.10	GABARAPL1	chr12	protein_coding	GABA(A) receptor-associated protein like 1
novel_NIR_9088	chr12	104012825	104015013	-	104012825;104014347	104014230;104015013	ES	ENST00000547583.1	novel	1	2	0	2	0;0	y	0.8	6	1.5	6	0;3	y	0.18	1	4.5	1	0;9	n	0	0	4	0	0;8	n	0.027191	6.02068	up	ENSG00000120820.12	GLT8D2	chr12	protein_coding	glycosyltransferase 8 domain containing 2
novel_NIR_9443	chr12	118095814;118103170	118102989;118103593	-	118095814	118103593	cassetteExon	ENST00000359236.9	novel	0.56	11.5	9	12;11	9	y	0.57	17	13	8;26	13	y	0.32	15	32	20;10	32	y	0.34	17.5	34	10;25	34	y	0.00843016	21.019	up	ENSG00000176834.13	VSIG10	chr12	protein_coding	V-set and immunoglobulin domain containing 10
novel_NIR_9784	chr12	132822311	132826814	-	132822311	132828803	A5SS	ENST00000545875.2	novel	0.17	7	34	7	34	y	0.2	7	28	7	28	y	0.04	3	75	3	75	n	0	0	57	0	57	n	0.026784	6.6	up	ENSG00000090615.12	GOLGA3	chr12	protein_coding	golgin A3
novel_NIR_9954	chr12	25995130	26020145	+	25995130	26055236	A3SS	ENST00000381352.7	novel	0.34	11	21	11	21	y	0.38	5	8	5	8	y	0.06	1	16	1	16	n	0.04	1	24	1	24	n	0.0155112	13.8636	up	ENSG00000123094.15	RASSF8	chr12	protein_coding	Ras association (RalGDS/AF-6) domain family (N-terminal) member 8
novel_NIR_10056	chr12	32337706	32338786	+	32337706	32367670	A3SS	ENST00000548411.5	novel	0.1	3	28	3	28	n	0.21	4	15	4	15	n	0.61	14	9	14	9	y	0.7	7	3	7	3	y	0.0216963	-7.03598	down	ENSG00000151746.13	BICD1	chr12	protein_coding	bicaudal D homolog 1 (Drosophila)
novel_NIR_10182	chr12	46196258	46197720	-	46196276	46197720	A3SS	ENST00000552197.5	novel	0.69	9	4	9	4	y	0.62	8	5	8	5	y	0.38	12	20	12	20	y	0.35	7	13	7	13	y	0.0447203	7.61577	up	ENSG00000111371.15	SLC38A1	chr12	protein_coding	solute carrier family 38, member 1
novel_NIR_10391	chr12	50016719	50025373	-	50016719	50018516	A5SS&ES	ENST00000547905.5	novel	0.59	19	13	19	13	y	0.52	17	16	17	16	y	0.85	28	5	28	5	y	0.78	25	7	25	7	y	0.0343842	-5.25279	down	ENSG00000161800.12	RACGAP1	chr12	protein_coding	Rac GTPase activating protein 1
novel_NIR_10445	chr12	51076647	51083229	-	51076647	51083339	A5SS	ENST00000228515.5	novel	0.36	12	21	12	21	y	0.33	3	6	3	6	y	0.21	7	26	7	26	y	0.17	1	5	1	5	n	0.0299646	6.2	up	ENSG00000110925.6	CSRNP2	chr12	protein_coding	cysteine-serine-rich nuclear protein 2
novel_NIR_10613	chr12	54183959	54187046	-	54183959	54188951	A5SS	ENST00000508394.6	novel	0.28	8	21	8	21	y	0.29	8	20	8	20	y	0.1	4	37	4	37	n	0.11	4	34	4	34	n	0.00153965	25.4558	up	ENSG00000123415.14	SMUG1	chr12	protein_coding	single-strand-selective monofunctional uracil-DNA glycosylase 1
novel_NIR_10758	chr12	56348851	56349426	-	56349261	56349426	A3SS&ES	ENST00000314128.8	novel	0.08	5	54	5	54	n	0.12	5	36	5	36	n	0.25	10	30	10	30	y	0.21	14	53	14	53	y	0.044221	-4.59619	down	ENSG00000170581.13	STAT2	chr12	protein_coding	signal transducer and activator of transcription 2, 113kDa
novel_NIR_11226	chr12	76056161	76056574	-	76056161	76060138	A5SS	ENST00000431879.7	novel	0	0	11	0	11	n	0.03	1	30	1	30	n	0.15	5	28	5	28	y	0.19	4	17	4	17	y	0.0299646	-6.2	down	ENSG00000187109.13	NAP1L1	chr12	protein_coding	nucleosome assembly protein 1-like 1
novel_NIR_11280	chr12	84868072	84870478	-	84867193	84870478	A3SS	ENST00000266682.9	novel	0.16	14	76	14	76	y	0.15	9	51	9	51	y	0.11	10	82	10	82	n	0.12	10	72	10	72	n	0.0298575	5.65685	up	ENSG00000072041.16	SLC6A15	chr12	protein_coding	solute carrier family 6 (neutral amino acid transporter), member 15
novel_NIR_11381	chr12	93410079	93411126	-	93410079	93411053	A5SS	ENST00000552442.1	novel	0	0	23	0	23	n	0.03	1	31	1	31	n	0.13	4	27	4	27	n	0.17	6	29	6	29	y	0.0383286	-5.4	down	ENSG00000177889.9	UBE2N	chr12	protein_coding	ubiquitin-conjugating enzyme E2N
novel_NIR_11418	chr12	94313017	94328205	-	94313017	94331700	A5SS	ENST00000397809.9	novel	0.13	5	33	5	33	n	0.15	6	35	6	35	y	0.03	1	29	1	29	n	0.02	1	49	1	49	n	0.0239816	10.2859	up	ENSG00000173588.14	CEP83	chr12	protein_coding	centrosomal protein 83kDa
novel_NIR_11481	chr12	98626766	98644523	-	98614340	98644523	A3SS	ENST00000393042.3	novel	0.25	16	48	16	48	y	0.29	25	61	25	61	y	0.14	9	57	9	57	n	0.11	6	51	6	51	n	0.033757	5.8	up	ENSG00000166130.14	IKBIP	chr12	protein_coding	IKBKB interacting protein
novel_NIR_11584	chr13	110904780	110906033	-	110893263	110906033	A3SS	ENST00000267339.6	novel	0.12	6	42	6	42	n	0.1	4	36	4	36	n	0.45	15	18	15	18	y	0.4	14	21	14	21	y	0.0275247	-11.6988	down	ENSG00000088448.14	ANKRD10	chr13	protein_coding	ankyrin repeat domain 10
novel_NIR_11662	chr13	113795022	113795148	+	113769160	113795148	A5SS	ENST00000488362.5	novel	0.32	8	17	8	17	y	0.34	14	27	14	27	y	0.12	5	36	5	36	n	0.15	7	40	7	40	y	0.0133654	10.8167	up	ENSG00000184497.12	TMEM255B	chr13	protein_coding	transmembrane protein 255B
novel_NIR_11689	chr13	114235132	114236799	+	114235132;114236699	114236645;114236799	ES	ENST00000360383.7	novel	0.04	5	120	5	120;120	n	0.08	8	96	8	86;106	n	0.19	24	101.5	24	100;103	y	0.22	20	71.5	20	63;80	y	0.033757	-5.8	down	ENSG00000130177.14	CDC16	chr13	protein_coding	cell division cycle 16
novel_NIR_11717	chr13	19958959	19959958	+	19958841	19959958	A5SS	ENST00000610343.4	novel	0.1	8	70	8	70	n	0.12	5	36	5	36	n	0.2	11	43	11	43	y	0.19	13	57	13	57	y	0.037184	-7.60263	down	ENSG00000121741.16	ZMYM2	chr13	protein_coding	zinc finger, MYM-type 2
novel_NIR_11725	chr13	20583019	20590967	+	20583019;20589867	20589811;20590967	ES	ENST00000351808.9	novel	0.18	6	28	6	34;22	y	0.16	8	43.5	8	46;41	y	0.43	16	21.5	16	22;21	y	0.4	15	22.5	15	18;27	y	0.00901081	-13.5902	down	ENSG00000032742.17	IFT88	chr13	protein_coding	intraflagellar transport 88
novel_NIR_11735	chr13	20862858;20863123	20862969;20902670	-	20862858;20868701	20868596;20902670	MXE	ENST00000255305.10	novel	0.2	14.5	57.5	24;5	77;38	y	0.22	10.5	37	21;0	39;35	n	0.27	14	37.5	28;0	41;34	n	0.29	12	29.5	22;2	37;22	y	0.0384761	-4.94975	down	ENSG00000132953.16	XPO4	chr13	protein_coding	exportin 4
novel_NIR_11820	chr13	29553860	29595144	-	29553860	29595416	A5SS	ENST00000380752.9	novel	0.08	14	159	14	159	n	0.11	9	75	9	75	n	0.2	24	95	24	95	y	0.24	27	84	27	84	y	0.0439076	-5	down	ENSG00000139514.12	SLC7A1	chr13	protein_coding	solute carrier family 7 (cationic amino acid transporter, y+ system), member 1
novel_NIR_12348	chr14	102139987	102194938	+	102140172	102194938	A5SS	ENST00000335263.9	novel	0.23	5	17	5	17	y	0.27	8	22	8	22	y	0.06	2	33	2	33	n	0	0	33	0	33	n	0.0355285	6.1017	up	ENSG00000140153.17	WDR20	chr14	protein_coding	WD repeat domain 20
novel_NIR_12424	chr14	103687211;103693634	103693553;103700655	+	103687211	103700655	cassetteExon	ENST00000452929.6	novel	0.17	7.5	37	10;5	37	y	0.19	7.5	32	3;12	32	y	0.11	6	50	3;9	50	n	0.09	5	51	6;4	51	n	0.0298575	5.65685	up	ENSG00000126214.20	KLC1	chr14	protein_coding	kinesin light chain 1
novel_NIR_12967	chr14	51570410	51578972	+	51570410	51689691	A3SS	ENST00000356218.8	novel	0.67	6	3	6	3	y	0.55	12	10	12	10	y	0	0	10	0	10	n	0.14	1	6	1	6	n	0.0294641	5.85712	up	ENSG00000139926.15	FRMD6	chr14	protein_coding	FERM domain containing 6
novel_NIR_13442	chr14	75661637	75663055	+	75661387	75663055	A5SS	ENST00000556977.5	novel	0.43	16	21	16	21	y	0.39	13	20	13	20	y	0.21	12	45	12	45	y	0.19	7	30	7	30	y	0.0273751	9.39149	up	ENSG00000119685.19	TTLL5	chr14	protein_coding	tubulin tyrosine ligase-like family member 5
novel_NIR_13581	chr14	94094899	94096887	+	94081449	94096887	A5SS	ENST00000555523.5	novel	0.14	12	74	12	74	n	0.16	9	49	9	49	y	0.04	3	71	3	71	n	0.05	3	52	3	52	n	0.0273751	9.39149	up	ENSG00000165948.10	IFI27L1	chr14	protein_coding	interferon, alpha-inducible protein 27-like 1
novel_NIR_13980	chr15	34360209;34361229	34361169;34361400	-	34360209	34361400	cassetteExon	ENST00000314891.10	novel	0.21	25.5	96	35;16	96	y	0.18	22.5	100	28;17	100	y	0.08	14.5	171	16;13	171	n	0.06	10	152	12;8	152	n	0.0286201	6.93375	up	ENSG00000176454.13	LPCAT4	chr15	protein_coding	lysophosphatidylcholine acyltransferase 4
novel_NIR_14078	chr15	41660873	41668828	+	41660525	41668828	A5SS	ENST00000545763.5	novel	0.28	11	28	11	28	y	0.33	10	20	10	20	y	0.12	6	46	6	46	n	0.16	5	27	5	27	y	0.0392905	5.15373	up	ENSG00000174197.16	MGA	chr15	protein_coding	MGA, MAX dimerization protein
novel_NIR_14321	chr15	52346461	52351254	-	52346461;52348826	52348818;52351254	ES	ENST00000399231.7	novel	0.22	18	65.5	18	67;64	y	0.23	14	47.5	14	47;48	y	0.5	30	30.5	30	26;35	y	0.54	44	38	44	38;38	y	0.032816	-14.3096	down	ENSG00000197535.14	MYO5A	chr15	protein_coding	myosin VA (heavy chain 12, myoxin)
novel_NIR_14552	chr15	65607425	65610796	-	65607425	65611098	A5SS	ENST00000569491.5	novel	1	2	0	2	0	y	0.86	6	1	6	1	y	0.4	2	3	2	3	y	0.2	1	4	1	4	n	0.044567	5.16116	up	ENSG00000138614.14	VWA9	chr15	protein_coding	von Willebrand factor A domain containing 9
novel_NIR_14564	chr15	65703008	65705968	-	65703008	65706091	A5SS	ENST00000443035.7	novel	0.2	10	40	10	40	y	0.19	8	34	8	34	y	0.04	2	51	2	51	n	0.03	2	78	2	78	n	0.00194742	22.6274	up	ENSG00000174485.14	DENND4A	chr15	protein_coding	DENN/MADD domain containing 4A
novel_NIR_14751	chr15	74034530	74035143	+	74034530	74035132	A3SS	ENST00000569477.5	novel	0.29	2	5	2	5	y	0.4	4	6	4	6	y	1	5	0	5	0	y	0.9	9	1	9	1	y	0.0151547	-8.13934	down	ENSG00000140464.19	PML	chr15	protein_coding	promyelocytic leukemia
novel_NIR_14822	chr15	75362748	75364488	-	75362748;75364188	75363999;75364488	ES	ENST00000569482.5	novel	0.14	15	90.5	15	66;115	n	0.15	15	84.5	15	42;127	y	0.02	2	80.5	2	52;109	n	0	0	79.5	0	60;99	n	0.0189814	12.0748	up	ENSG00000140400.14	MAN2C1	chr15	protein_coding	mannosidase, alpha, class 2C, member 1
novel_NIR_14854	chr15	76011286	76012302	-	76011286	76012319	A5SS	ENST00000394907.7	novel	0.5	24	24	24	24	y	0.49	26	27	26	27	y	0.27	22	60	22	60	y	0.29	18	44	18	44	y	0.00960498	19.2302	up	ENSG00000169752.16	NRG4	chr15	protein_coding	neuregulin 4
novel_NIR_15546	chr16	15873627	15884008	-	15867516	15884008	A3SS	ENST00000573968.5	novel	0.71	12	5	12	5	y	0.73	11	4	11	4	y	0.29	4	10	4	10	y	0.33	3	6	3	6	y	0.0102997	18.3358	up	ENSG00000133393.12	FOPNL	chr16	protein_coding	FGFR1OP N-terminal like
novel_NIR_15548	chr16	15881376	15884008	-	15867516	15884008	A3SS	ENST00000573968.5	novel	0.75	15	5	15	5	y	0.8	16	4	16	4	y	0.5	10	10	10	10	y	0.57	8	6	8	6	y	0.0381125	5.57989	up	ENSG00000133393.12	FOPNL	chr16	protein_coding	FGFR1OP N-terminal like
novel_NIR_15627	chr16	18349744	18350588	-	18349744;18350153	18349933;18350588	ES	ENST00000525846.6	novel	0.08	6	72	6	67;77	n	0.02	1	56.5	1	47;66	n	0.25	18	54.5	18	42;67	y	0.21	12	45.5	12	38;53	y	0.049697	-4.9923	down	ENSG00000205746.9	RP11-1212A22.1	chr16	transcribed_unprocessed_pseudogene		--
novel_NIR_15702	chr16	20806721	20806952	+	20806817	20806952	A5SS	ENST00000564274.5	novel	0.42	10	14	10	14	y	0.38	3	5	3	5	y	0.78	7	2	7	2	y	0.71	5	2	5	2	y	0.0256128	-8.5584	down	ENSG00000005189.19	AC004381.6	chr16	protein_coding		--
novel_NIR_16069	chr16	29489093	29491467	-	29487399	29491467	A3SS	ENST00000617311.1	novel	0.11	6	49	6	49	n	0.14	6	36	6	36	n	0.22	15	52	15	52	y	0.25	16	48	16	48	y	0.0352362	-5.18545	down	ENSG00000169203.16	RP11-231C14.4	chr16	protein_coding		--
novel_NIR_16612	chr16	57628828	57650253	+	57620136	57650253	A5SS	ENST00000568909.5	novel	0.44	4	5	4	5	y	0.5	1	1	1	1	n	0	0	18	0	18	n	0.05	1	18	1	18	n	0.00852841	11.3953	up	ENSG00000205336.11	ADGRG1	chr16	protein_coding	adhesion G protein-coupled receptor G1
novel_NIR_16672	chr16	58516928	58518020	+	58516928	58518051	A3SS	ENST00000310682.6	novel	0.2	15	60	15	60	y	0.24	16	50	16	50	y	0.04	3	74	3	74	n	0.09	4	42	4	42	n	0.0439884	4.84139	up	ENSG00000103037.11	SETD6	chr16	protein_coding	SET domain containing 6
novel_NIR_16681	chr16	635063	635281	-	634956	635281	A3SS	ENST00000301686.12	novel	0.2	27	107	27	107	y	0.18	21	95	21	95	y	0.1	10	95	10	95	n	0.08	14	151	14	151	n	0.0194193	7.07107	up	ENSG00000130731.15	C16orf13	chr16	protein_coding	chromosome 16 open reading frame 13
novel_NIR_16772	chr16	67262289	67264352	+	67259946	67264352	A5SS	ENST00000299798.15	novel	0.93	13	1	13	1	n	0.82	9	2	9	2	n	0.45	5	6	5	6	y	0.56	9	7	9	7	n	0.0414636	4.7569	up	ENSG00000135740.16	SLC9A5	chr16	protein_coding	solute carrier family 9, subfamily A (NHE5, cation proton antiporter 5), member 5
novel_NIR_17464	chr16	88841971	88856758	-	88841971;88842829	88842706;88856758	ES	ENST00000268695.9	novel	0.16	14	73	14	90;56	y	0.15	9	50	9	58;42	y	0.07	5	68.5	5	93;44	n	0.09	6	64.5	6	83;46	n	0.0445338	6.7082	up	ENSG00000141012.12	GALNS	chr16	protein_coding	galactosamine (N-acetyl)-6-sulfatase
novel_NIR_17580	chr16	89716597	89717344	+	89716904	89717344	A5SS	ENST00000562866.1	novel	0	0	27	0	27	n	0.04	1	26	1	26	n	0.3	17	39	17	39	y	0.37	19	32	19	32	y	0.0295273	-7.81419	down	ENSG00000261373.1	VPS9D1-AS1	chr16	antisense	VPS9D1 antisense RNA 1
novel_NIR_17774	chr17	15658876	15677176	-	15651946	15677176	A3SS	ENST00000578237.5	novel	0.88	28	4	28	4	n	1	3	0	3	0	y	0.4	4	6	4	6	n	0.33	2	4	2	4	n	0.0261305	8.27788	up	ENSG00000221926.11	TRIM16	chr17	protein_coding	tripartite motif containing 16
novel_NIR_18423	chr17	38202105	38202781	-	38202105	38202238	A5SS&ES	ENST00000620148.1	novel	0.02	1	63	1	63	n	0	0	43	0	43	n	0.27	17	46	17	46	y	0.3	22	51	22	51	y	0.00737727	-15.2543	down	ENSG00000274487.1	CH17-431G21.1	chr17	unprocessed_pseudogene		--
novel_NIR_18642	chr17	42660362	42660639	+	42660316	42660639	A5SS	ENST00000251412.7	novel	0.29	36	89	36	89	y	0.3	33	77	33	77	y	0.11	11	88	11	88	n	0.07	7	94	7	94	n	0.0493021	9.94396	up	ENSG00000037042.8	TUBG2	chr17	protein_coding	tubulin, gamma 2
novel_NIR_18817	chr17	44932556	44932673	-	44932206	44932673	A3SS	ENST00000593135.5	novel	0	0	25	0	25	n	0.08	2	24	2	24	n	0.32	6	13	6	13	y	0.25	2	6	2	6	y	0.0454556	-4.60953	down	ENSG00000186185.13	KIF18B	chr17	protein_coding	kinesin family member 18B
novel_NIR_19245	chr17	59112345;59119495	59119396;59154956	-	59112345	59154956	cassetteExon	ENST00000580541.1	novel	0	0	14	0;0	14	n	0.07	1	14	2;0	14	n	0.38	2.5	4	4;1	4	n	0.28	5.5	14	6;5	14	y	0.0498292	-4.83347	down	ENSG00000182628.12	SKA2	chr17	protein_coding	spindle and kinetochore associated complex subunit 2
novel_NIR_19596	chr17	7318691	7319050	-	7318674	7319050	A3SS	ENST00000575474.1	novel	0.17	10	48	10	48	y	0.15	6	35	6	35	y	0.03	2	70	2	70	n	0.01	1	72	1	72	n	0.0100505	9.89949	up	ENSG00000261915.6	RP11-542C16.2	chr17	protein_coding		--
novel_NIR_19788	chr17	7586078	7586656	+	7586078	7586899	A3SS	ENST00000423172.6	novel	1	10	0	10	0	y	0.86	31	5	31	5	n	0.4	6	9	6	9	n	0.31	4	9	4	9	n	0.0302951	6.90968	up	ENSG00000129255.14	MPDU1	chr17	protein_coding	mannose-P-dolichol utilization defect 1
novel_NIR_20375	chr17	8228892	8229302	-	8228892;8229206	8229142;8229302	ES	ENST00000315684.12	novel	0.51	21	20	21	17;23	y	0.47	10	11.5	10	14;9	y	0.21	5	18.5	5	19;18	y	0.22	5	17.5	5	16;19	y	0.0355005	13.3395	up	ENSG00000178971.13	CTC1	chr17	protein_coding	CTS telomere maintenance complex component 1
novel_NIR_20523	chr18	12699165	12699830	-	12699203	12699830	A3SS	ENST00000262127.6	novel	0.33	9	18	9	18	y	0.3	16	37	16	37	y	0.17	11	52	11	52	y	0.12	5	35	5	35	n	0.0437537	5.83095	up	ENSG00000101624.10	CEP76	chr18	protein_coding	centrosomal protein 76kDa
novel_NIR_20811	chr18	46173712	46215811	+	46174330	46215811	5pMXE	ENST00000615052.4	novel	0	0	38	0	38	n	0.05	2	36	2	36	n	0.47	19	21	19	21	y	0.53	17	15	17	15	y	0.00752577	-12.1635	down	ENSG00000152242.10	C18orf25	chr18	protein_coding	chromosome 18 open reading frame 25
novel_NIR_21067	chr18	690631;691268	691204;693882	-	690631	693882	cassetteExon	ENST00000580982.5	novel	0	0	8	0;0	8	n	0.03	0.5	14	1;0	14	n	0.12	1.5	11	3;0	11	n	0.15	2	11	2;2	11	y	0.0298575	-5.65685	down	ENSG00000132199.18	ENOSF1	chr18	protein_coding	enolase superfamily member 1
novel_NIR_21210	chr18	9137096	9182382	+	9137873	9182382	5pMXE	ENST00000400020.7	novel	0.44	7	9	7	9	y	0.55	6	5	6	5	y	0	0	10	0	10	n	0.07	1	14	1	14	n	0.029685	7.05608	up	ENSG00000101745.15	ANKRD12	chr18	protein_coding	ankyrin repeat domain 12
novel_NIR_21246	chr19	1049005	1050921	+	1049005;1049437	1049266;1050921	ES	ENST00000263094.10	novel	0.03	1	36.5	1	48;25	n	0	0	18.5	0	24;13	n	0.35	15	27.5	15	46;9	y	0.29	10	24.5	10	31;18	y	0.0286887	-9.09334	down	ENSG00000064687.12	ABCA7	chr19	protein_coding	ATP-binding cassette, sub-family A (ABC1), member 7
novel_NIR_21404	chr19	12774897	12778345	-	12774897	12775405	5pMXE	ENST00000397668.7	novel	0.27	11	30	11	30	y	0.22	8	28	8	28	y	0.02	1	53	1	53	n	0.07	3	37	3	37	n	0.0298575	5.65685	up	ENSG00000095066.11	HOOK2	chr19	protein_coding	hook microtubule-tethering protein 2
novel_NIR_21509	chr19	14755127	14756238	-	14755877	14756238	A3SS&ES	ENST00000392965.7	novel	0.02	1	50	1	50	n	0.05	2	35	2	35	n	0.13	7	45	7	45	n	0.16	6	32	6	32	y	0.0352362	-5.18545	down	ENSG00000127507.17	ADGRE2	chr19	protein_coding	adhesion G protein-coupled receptor E2
novel_NIR_21773	chr19	18991149;18993799	18993648;18994366	-	18991149	18994366	cassetteExon	ENST00000337018.10	novel	0.71	34.5	14	29;40	14	y	0.73	46.5	17	30;63	17	y	0.55	32.5	27	18;47	27	y	0.57	31.5	24	31;32	24	y	0.00772212	11.3137	up	ENSG00000064607.16	SUGP2	chr19	protein_coding	SURP and G patch domain containing 2
novel_NIR_22134	chr19	35752833	35753087	+	35752833;35752999	35752914;35753087	ES	ENST00000591613.2	novel	0	0	30	0	32;28	n	0.04	3	64	3	63;65	n	0.17	7	33	7	38;28	y	0.2	11	45	11	60;30	y	0.026784	-6.6	down	ENSG00000188223.9	AC002398.9	chr19	protein_coding		--
novel_NIR_22166	chr19	36011045;36013046	36013021;36013344	-	36011045;36011464	36011404;36013344	MXE	ENST00000486389.5	novel	0.03	2	55.5	4;0	111;0	n	0.01	1	69	2;0	134;4	n	0.21	16	59	23;9	114;4	y	0.17	10	50.5	20;0	100;1	n	0.037184	-7.60263	down	ENSG00000239382.10	ALKBH6	chr19	protein_coding	alkB, alkylation repair homolog 6 (E. coli)
novel_NIR_22303	chr19	3754340	3759689	-	3754340;3759600	3759561;3759689	ES	ENST00000316757.3	novel	0.04	2	45.5	2	43;48	n	0	0	19.5	0	21;18	n	0.16	9	46.5	9	39;54	y	0.19	7	30	7	25;35	y	0.0299646	-6.2	down	ENSG00000011132.11	APBA3	chr19	protein_coding	amyloid beta (A4) precursor protein-binding, family A, member 3
novel_NIR_22341	chr19	38309643	38315425	-	38309643	38315860	A5SS	ENST00000339413.10	novel	0.14	2	12	2	12	n	0	0	7	0	7	n	0.45	5	6	5	6	y	0.57	12	9	12	9	y	0.0431048	-4.77247	down	ENSG00000167645.16	YIF1B	chr19	protein_coding	Yip1 interacting factor homolog B (S. cerevisiae)
novel_NIR_22367	chr19	38619327	38624105	+	38619327	38624077	A3SS	ENST00000614624.4	novel	0.68	30	14	30	14	y	0.57	21	16	21	16	y	0	0	21	0	21	n	0.09	2	20	2	20	n	0.0164192	8.16173	up	ENSG00000178982.9	EIF3K	chr19	protein_coding	eukaryotic translation initiation factor 3, subunit K
novel_NIR_22594	chr19	42271358	42271774	+	42268594	42271774	A5SS	ENST00000572681.6	novel	0.38	6	10	6	10	y	0.5	11	11	11	11	y	0	0	11	0	11	n	0.12	2	15	2	15	n	0.0464173	4.47834	up	ENSG00000079432.7	CIC	chr19	protein_coding	capicua transcriptional repressor
novel_NIR_22795	chr19	45423381	45449173	-	45423381	45478736	A5SS	ENST00000423698.6	novel	0.5	8	8	8	8	y	0.47	8	9	8	9	y	0.75	18	6	18	6	n	0.78	7	2	7	2	y	0.00569085	-13.1993	down	ENSG00000012061.15	ERCC1	chr19	protein_coding	excision repair cross-complementation group 1
novel_NIR_22796	chr19	45423381;45449244	45449173;45478736	-	45423381	45478736	cassetteExon	ENST00000423698.6	novel	0.33	4	8	8;0	8	n	0.31	4	9	8;0	9	n	0.62	10	6	18;2	6	y	0.64	3.5	2	7;0	2	n	0.00207469	-21.9203	down	ENSG00000012061.15	ERCC1	chr19	protein_coding	excision repair cross-complementation group 1
novel_NIR_23353	chr19	55544358	55544799	-	55544302	55544799	A3SS	ENST00000612221.1	novel	0.3	3	7	3	7	y	0.33	2	4	2	4	y	0	0	18	0	18	n	0.06	1	17	1	17	n	0.0316556	8.49706	up	ENSG00000231274.5	SBK3	chr19	protein_coding	SH3 domain binding kinase family, member 3
novel_NIR_23370	chr19	567624	571440	-	567648	571440	A3SS	ENST00000588908.5	novel	0.84	43	8	43	8	y	0.82	37	8	37	8	y	0.96	53	2	53	2	y	1	38	0	38	0	y	0.0445338	-6.7082	down	ENSG00000267751.5	AC009005.2	chr19	antisense		--
novel_NIR_23411	chr19	57435593	57443291	+	57435593;57442011	57441885;57443291	ES	ENST00000334181.4	novel	0.12	3	22.5	3	14;31	n	0.2	2	8	2	7;9	y	0.47	8	9	8	7;11	y	0.43	5	6.5	5	3;10	y	0.0467559	-6.4846	down	ENSG00000186230.6	ZNF749	chr19	protein_coding	zinc finger protein 749
novel_NIR_23993	chr2	112067067	112077192	+	112067067;112074962	112074912;112077192	ES	ENST00000283206.8	novel	0.19	30	129.5	30	120;139	y	0.15	23	131.5	23	125;138	y	0.03	7	198.5	7	180;217	n	0.06	13	194	13	181;207	n	0.0439076	5	up	ENSG00000153214.9	TMEM87B	chr2	protein_coding	transmembrane protein 87B
novel_NIR_24091	chr2	11763286	11765533	+	11746671	11765533	A5SS	ENST00000256720.6	novel	0.18	8	37	8	37	y	0.2	2	8	2	8	y	0.03	1	37	1	37	n	0.07	2	28	2	28	n	0.0491686	6.26099	up	ENSG00000134324.11	LPIN1	chr2	protein_coding	lipin 1
novel_NIR_24319	chr2	135710231	135721924	+	135710231;135715694	135715550;135721924	ES	ENST00000409478.5	novel	0.02	2	79.5	2	92;67	n	0.05	4	71.5	4	79;64	n	0.15	16	89.5	16	99;80	y	0.13	15	100	15	102;98	n	0.0384207	-5.82435	down	ENSG00000048991.16	R3HDM1	chr2	protein_coding	R3H domain containing 1
novel_NIR_24570	chr2	169821273	169824489	-	169819643	169824489	A3SS	ENST00000409340.5	novel	1	1	0	1	0	n	0.78	7	2	7	2	y	0.1	1	9	1	9	n	0	0	13	0	13	n	0.0473848	6.95189	up	ENSG00000138382.13	METTL5	chr2	protein_coding	methyltransferase like 5
novel_NIR_24580	chr2	170844157;170845050	170844961;170845506	+	170844157	170845506	cassetteExon	ENST00000625689.2	novel	0.15	2.5	14	0;5	14	n	0.03	0.5	15	0;1	15	n	0.59	10	7	11;9	7	y	0.45	11.5	14	8;15	14	y	0.0449627	-4.664	down	ENSG00000128683.13	GAD1	chr2	protein_coding	glutamate decarboxylase 1 (brain, 67kDa)
novel_NIR_24796	chr2	181920650	181921948	+	181919446	181921948	A5SS	ENST00000409001.5	novel	0.22	41	142	41	142	y	0.25	27	81	27	81	y	0.38	55	91	55	91	y	0.37	62	107	62	107	y	0.0468821	-8.85438	down	ENSG00000138434.16	SSFA2	chr2	protein_coding	sperm specific antigen 2
novel_NIR_25244	chr2	218661520	218661759	+	218661545	218661759	A5SS	ENST00000359273.7	novel	0.16	14	73	14	73	y	0.18	13	61	13	61	y	0.02	2	84	2	84	n	0	0	45	0	45	n	0.00772212	11.3137	up	ENSG00000074582.12	BCS1L	chr2	protein_coding	BC1 (ubiquinol-cytochrome c reductase) synthesis-like
novel_NIR_25371	chr2	227147584	227150300	-	227147584	227164007	A5SS	ENST00000396625.3	novel	0.05	1	19	1	19	n	0	0	3	0	3	n	0.38	6	10	6	10	y	0.33	5	10	5	10	y	0.0112845	-9.33381	down	ENSG00000081052.11	COL4A4	chr2	protein_coding	collagen, type IV, alpha 4
novel_NIR_25404	chr2	230200965	230207991	-	230200965;230202722	230202579;230207991	ES	ENST00000392048.7	novel	0.07	1	12.5	1	25;0	n	0	0	6.5	0	13;0	n	0.44	10	12.5	10	25;0	y	0.42	5	7	5	14;0	y	0.0413075	-10.8515	down	ENSG00000135899.16	SP110	chr2	protein_coding	SP110 nuclear body protein
novel_NIR_25405	chr2	230200965	230207991	-	230200965;230202728	230202579;230207991	ES	ENST00000258381.10	novel	0.04	1	23.5	1	25;22	n	0	0	15.5	0	13;18	n	0.3	10	23	10	25;21	y	0.29	5	12.5	5	14;11	y	0.0355005	-13.3395	down	ENSG00000135899.16	SP110	chr2	protein_coding	SP110 nuclear body protein
novel_NIR_25497	chr2	23684537;23690546	23690308;23691674	+	23684537	23691674	cassetteExon	ENST00000486442.5	novel	0	0	27	0;0	27	n	0.02	0.5	24	0;1	24	n	0.21	6.5	25	2;11	25	y	0.17	8.5	43	12;5	43	y	0.0342344	-8.04984	down	ENSG00000119771.14	KLHL29	chr2	protein_coding	kelch-like family member 29
novel_NIR_25508	chr2	237720822;237727935	237727876;237748364	+	237720822	237748364	cassetteExon	ENST00000244815.9	novel	0.09	3.5	37	0;7	37	n	0.12	4	29	2;6	29	n	0.36	10	18	5;15	18	y	0.32	10	21	11;9	21	y	0.0141025	-9.4	down	ENSG00000124831.18	LRRFIP1	chr2	protein_coding	leucine rich repeat (in FLII) interacting protein 1
novel_NIR_25592	chr2	240500565	240512802	-	240500565;240512001	240511861;240512802	ES	ENST00000373318.6	novel	0.73	4	1.5	4	0;3	y	0.67	7	3.5	7	0;7	y	1	1	0	1	0;0	n	0.92	12	1	12	0;2	y	0.0409749	-5.2	down	ENSG00000144504.15	ANKMY1	chr2	protein_coding	ankyrin repeat and MYND domain containing 1
novel_NIR_25653	chr2	24121300	24123118	-	24121300;24122547	24122419;24123118	ES	ENST00000313213.4	novel	1	2	0	2	0;0	y	0.8	2	0.5	2	0;1	y	0.18	1	4.5	1	9;0	n	0	0	1.5	0	3;0	n	0.027191	6.02068	up	ENSG00000176732.6	PFN4	chr2	protein_coding	profilin family, member 4
novel_NIR_25727	chr2	242095027;242119057	242118965;242138784	+	242095027;242130812	242114639;242138784	MXE	ENST00000614114.4	novel	0.33	4	8	5;3	16;0	y	0.36	4.5	8	2;7	14;2	y	0.15	3.5	20	0;7	37;3	n	0.11	2.5	20	5;0	40;0	n	0.0165861	8.6	up	ENSG00000220804.8	AC093642.5	chr2	transcribed_unprocessed_pseudogene		--
novel_NIR_25773	chr2	25248252;25249724	25249618;25274941	-	25248252	25274941	cassetteExon	ENST00000264709.7	novel	0.37	7.5	13	14;1	13	n	0.43	3	4	4;2	4	y	0.14	2.5	15	0;5	15	n	0.19	3	13	6;0	13	n	0.0285923	6.01773	up	ENSG00000119772.16	DNMT3A	chr2	protein_coding	DNA (cytosine-5-)-methyltransferase 3 alpha
novel_NIR_25826	chr2	27312246;27312772	27312481;27322448	-	27312246;27313109	27312994;27322448	MXE	ENST00000405076.5	novel	0.24	18.5	57.5	14;23	0;115	y	0.26	18	52	0;36	1;103	n	0.16	14	75.5	4;24	16;135	y	0.14	6.5	40.5	0;13	0;81	n	0.0194193	7.07107	up	ENSG00000115204.14	MPV17	chr2	protein_coding	MpV17 mitochondrial inner membrane protein
novel_NIR_25903	chr2	29024418	29026853	+	29024374	29026853	A5SS	ENST00000379558.4	novel	0.52	16	15	16	15	y	0.51	25	24	25	24	y	0.28	17	44	17	44	y	0.32	7	15	7	15	y	0.0467493	10.429	up	ENSG00000189350.12	FAM179A	chr2	protein_coding	family with sequence similarity 179, member A
novel_NIR_25977	chr2	3534255	3536448	-	3534255	3536724	A5SS	ENST00000438482.1	novel	0.12	4	30	4	30	n	0	0	16	0	16	n	0.4	2	3	2	3	y	0.53	8	7	8	7	y	0.0450784	-4.57839	down	ENSG00000242282.6	AC108488.4	chr2	lincRNA		--
novel_NIR_25994	chr2	36739567	36743100	+	36729491	36743100	A5SS	ENST00000379242.7	novel	0	0	22	0	22	n	0.25	3	9	3	9	n	0.83	5	1	5	1	y	1	2	0	2	0	y	0.0450413	-5.22618	down	ENSG00000205221.12	VIT	chr2	protein_coding	vitrin
novel_NIR_26039	chr2	39755960;39757368	39757248;39761331	-	39755960	39761331	cassetteExon	ENST00000505747.5	novel	0.36	23.5	41	21;26	41	y	0.32	25	53	28;22	53	y	0.2	21	82	21;21	82	y	0.18	17.5	82	25;10	82	y	0.0445338	6.7082	up	ENSG00000138050.14	THUMPD2	chr2	protein_coding	THUMP domain containing 2
novel_NIR_26042	chr2	39770119	39771515	-	39770119	39771505	A5SS	ENST00000505747.5	novel	0.04	1	22	1	22	n	0	0	26	0	26	n	0.24	16	50	16	50	y	0.22	6	21	6	21	y	0.0273751	-9.39149	down	ENSG00000138050.14	THUMPD2	chr2	protein_coding	THUMP domain containing 2
novel_NIR_26074	chr2	44359596	44361380	-	44359750	44361380	A3SS	ENST00000410081.5	novel	0.53	8	7	8	7	y	0.63	12	7	12	7	y	0.29	7	17	7	17	y	0.21	5	19	5	19	y	0.0392905	5.15373	up	ENSG00000138078.15	PREPL	chr2	protein_coding	prolyl endopeptidase-like
novel_NIR_26286	chr2	61177789	61178981	+	61178384	61178981	A5SS	ENST00000357022.6	novel	0.5	7	7	7	7	y	0.6	18	12	18	12	y	0	0	21	0	21	n	0.14	1	6	1	6	n	0.0381125	5.57989	up	ENSG00000173209.22	AHSA2	chr2	protein_coding	AHA1, activator of heat shock 90kDa protein ATPase homolog 2 (yeast)
novel_NIR_26647	chr2	74657624;74673576	74673457;74674498	+	74657624	74674498	cassetteExon	ENST00000339773.9	novel	0.06	0.5	8	0;1	8	n	0.14	0.5	3	1;0	3	n	0.45	2.5	3	5;0	3	n	0.4	4	6	6;2	6	y	0.0316738	-6.88999	down	ENSG00000135622.12	SEMA4F	chr2	protein_coding	sema domain, immunoglobulin domain (Ig), transmembrane domain (TM) and short cytoplasmic domain, (semaphorin) 4F
novel_NIR_27170	chr20	31666086	31666991	-	31666086	31721844	A5SS	ENST00000376055.8	novel	0.82	27	6	27	6	y	0.8	20	5	20	5	y	0.6	12	8	12	8	y	0.64	46	26	46	26	y	0.0316556	8.49706	up	ENSG00000171552.12	BCL2L1	chr20	protein_coding	BCL2-like 1
novel_NIR_27242	chr20	33660058	33660259	-	33660003	33660259	A3SS	ENST00000246190.10	novel	0.18	19	86	19	86	y	0.2	18	73	18	73	y	0.06	7	110	7	110	n	0.05	4	69	4	69	n	0.0189814	12.0748	up	ENSG00000125967.16	NECAB3	chr20	protein_coding	N-terminal EF-hand calcium binding protein 3
novel_NIR_27392	chr20	36111934	36112426	+	36092813	36112426	A5SS	ENST00000373950.6	novel	0.16	5	27	5	27	y	0.17	4	20	4	20	y	0	0	26	0	26	n	0.03	1	32	1	32	n	0.0431348	9.48683	up	ENSG00000088367.20	EPB41L1	chr20	protein_coding	erythrocyte membrane protein band 4.1-like 1
novel_NIR_27528	chr20	38422368	38426419	-	38426048	38426419	A3SS&ES	ENST00000413755.5	novel	0.42	53	72	53	72	y	0.47	50	56	50	56	y	0.2	29	114	29	114	y	0.25	16	47	16	47	y	0.0248671	6.22254	up	ENSG00000196756.11	SNHG17	chr20	processed_transcript	small nucleolar RNA host gene 17
novel_NIR_27627	chr20	421615	422127	+	419731	422127	A5SS	ENST00000382181.2	novel	0	0	23	0	23	n	0.06	2	30	2	30	n	0.21	7	26	7	26	y	0.27	8	22	8	22	y	0.0384761	-4.94975	down	ENSG00000125826.19	RBCK1	chr20	protein_coding	RanBP-type and C3HC4-type zinc finger containing 1
novel_NIR_27952	chr20	56388202	56388312	-	56388202	56392154	A5SS	ENST00000395913.7	novel	0.17	13	65	13	65	y	0.13	6	39	6	39	n	0.04	2	44	2	44	n	0	0	34	0	34	n	0.044221	4.59619	up	ENSG00000087586.17	AURKA	chr20	protein_coding	aurora kinase A
novel_NIR_28015	chr20	58701158	58702923	+	58701158	58707123	A3SS	ENST00000525967.5	novel	0.37	72	124	72	124	y	0.33	39	80	39	80	y	0.18	29	134	29	134	y	0.16	25	132	25	132	y	0.0342344	8.04984	up	ENSG00000215440.11	NPEPL1	chr20	protein_coding	aminopeptidase-like 1
novel_NIR_28378	chr21	33826863;33829050	33828968;33829624	+	33826863	33829624	cassetteExon	ENST00000399353.5	novel	0.18	22.5	100	22;23	100	y	0.17	20	95	29;11	95	y	0.09	13.5	130	12;15	130	n	0.07	6	77	10;2	77	n	0.0316556	8.49706	up	ENSG00000205726.13	ITSN1	chr21	protein_coding	intersectin 1 (SH3 domain protein)
novel_NIR_28940	chr21	6986648	6993499	-	6986648;6992322	6992110;6993499	ES	ENST00000623165.3	novel	0.21	12	44	12	31;57	y	0.22	14	48.5	14	20;77	y	0.03	2	67.5	2	34;101	n	0.05	2	41	2	19;63	n	0.012987	15.6525	up	ENSG00000280018.3	CH507-154B10.2	chr21	lincRNA		--
novel_NIR_29138	chr22	20508334	20537117	+	20507735	20537117	A5SS	ENST00000406969.5	novel	0	0	8	0	8	n	0.07	1	13	1	13	n	1	5	0	5	0	y	0.84	16	3	16	3	y	0.0296976	-10.135	down	ENSG00000099917.17	MED15	chr22	protein_coding	mediator complex subunit 15
novel_NIR_29379	chr22	28697129	28699838	-	28695873	28699838	A3SS	ENST00000348295.7	novel	0.08	2	24	2	24	n	0.07	2	27	2	27	n	0.36	13	23	13	23	n	0.34	16	31	16	31	y	0.00669345	-24.5967	down	ENSG00000183765.20	CHEK2	chr22	protein_coding	checkpoint kinase 2
novel_NIR_29614	chr22	37375996	37427298	-	37375996;37417919	37417769;37427298	ES	ENST00000402918.6	novel	0.66	30	15.5	30	27;4	y	0.63	11	6.5	11	13;0	y	0.42	14	19.5	14	26;13	y	0.45	19	23.5	19	26;21	y	0.0100505	9.89949	up	ENSG00000166897.14	ELFN2	chr22	protein_coding	extracellular leucine-rich repeat and fibronectin type III domain containing 2
novel_NIR_29843	chr22	42877572	42879048	-	42876333	42879048	A3SS	ENST00000337959.8	novel	0.89	8	1	8	1	y	1	1	0	1	0	n	0	0	1	0	1	n	0.2	1	4	1	4	n	0.0339257	7.40402	up	ENSG00000100266.17	PACSIN2	chr22	protein_coding	protein kinase C and casein kinase substrate in neurons 2
novel_NIR_29875	chr22	43937272;43939453	43939336;43939993	+	43937272	43939993	cassetteExon	ENST00000216180.7	novel	0.23	28.5	96	31;26	96	y	0.25	20.5	62	23;18	62	y	0.16	15.5	81	12;19	81	y	0.17	13.5	68	14;13	68	y	0.0445338	6.7082	up	ENSG00000100344.10	PNPLA3	chr22	protein_coding	patatin-like phospholipase domain containing 3
novel_NIR_30014	chr22	50255895	50256085	-	50255881	50256085	A3SS	ENST00000395780.5	novel	0	0	61	0	61	n	0.04	2	50	2	50	n	0.15	9	51	9	51	y	0.19	11	47	11	47	y	0.0337651	-5.3033	down	ENSG00000188130.13	MAPK12	chr22	protein_coding	mitogen-activated protein kinase 12
novel_NIR_30016	chr22	50256646	50256788	-	50256646	50257082	A5SS	ENST00000395780.5	novel	0.42	14	19	14	19	y	0.43	9	12	9	12	y	0.83	15	3	15	3	n	0.78	14	4	14	4	n	0.0349689	-14.9048	down	ENSG00000188130.13	MAPK12	chr22	protein_coding	mitogen-activated protein kinase 12
novel_NIR_30142	chr3	100711068	100713643	+	100709431	100713643	A5SS	ENST00000418917.6	novel	0.33	13	26	13	26	y	0.38	9	15	9	15	y	0.1	2	19	2	19	n	0.13	6	40	6	40	n	0.0252224	8.23193	up	ENSG00000114354.12	TFG	chr3	protein_coding	TRK-fused gene
novel_NIR_30327	chr3	114500391;114582266	114582114;114624877	-	114500391	114624877	cassetteExon	ENST00000393785.6	novel	0.5	6	6	0;12	6	n	0.4	6	9	6;6	9	y	0.11	2	16	0;4	16	n	0.05	1	21	2;0	21	n	0.0382597	6.34545	up	ENSG00000181722.15	ZBTB20	chr3	protein_coding	zinc finger and BTB domain containing 20
novel_NIR_30864	chr3	141509741	141512163	+	141487216	141512163	A5SS	ENST00000286364.7	novel	0.11	6	51	6	51	n	0.09	3	31	3	31	n	0.22	10	35	10	35	y	0.24	12	39	12	39	y	0.0116283	-9.19239	down	ENSG00000155903.11	RASA2	chr3	protein_coding	RAS p21 protein activator 2
novel_NIR_30994	chr3	15096288	15096552	-	15096288	15096535	A5SS	ENST00000253699.7	novel	0.25	27	80	27	80	y	0.23	13	44	13	44	y	0.16	14	73	14	73	y	0.13	10	65	10	65	n	0.0454248	5.26965	up	ENSG00000131381.12	RBSN	chr3	protein_coding	rabenosyn, RAB effector
novel_NIR_31166	chr3	170122744;170128387	170128340;170128684	-	170122744	170128684	cassetteExon	ENST00000495893.6	novel	0.22	16.5	58	22;11	58	y	0.2	10.5	41	16;5	41	y	0.11	10.5	88	16;5	88	n	0.09	6	59	8;4	59	n	0.0161301	7.77817	up	ENSG00000173889.15	PHC3	chr3	protein_coding	polyhomeotic homolog 3 (Drosophila)
novel_NIR_31167	chr3	170122744;170128408	170128340;170128684	-	170122744	170128684	cassetteExon	ENST00000495893.6	novel	0.21	15	58	22;8	58	y	0.25	13.5	41	16;11	41	y	0.12	12.5	88	16;9	88	n	0.08	5	59	8;2	59	n	0.044221	4.59619	up	ENSG00000173889.15	PHC3	chr3	protein_coding	polyhomeotic homolog 3 (Drosophila)
novel_NIR_31366	chr3	185652168;185656311	185656248;185657286	-	185652168	185657286	cassetteExon	ENST00000382199.6	novel	0.01	0.5	48	0;1	48	n	0.03	2.5	69	0;5	69	n	0.12	12.5	93	11;14	93	n	0.15	15	82	12;18	82	y	0.0329611	-6.37905	down	ENSG00000073792.15	IGF2BP2	chr3	protein_coding	insulin-like growth factor 2 mRNA binding protein 2
novel_NIR_31904	chr3	44361518	44367532	+	44361518	44367456	A3SS	ENST00000417237.5	novel	0.42	23	32	23	32	y	0.4	41	61	41	61	y	0.29	14	35	14	35	y	0.3	16	38	16	38	y	0.0239816	10.2859	up	ENSG00000179152.18	TCAIM	chr3	protein_coding	T cell activation inhibitor, mitochondrial
novel_NIR_32104	chr3	48695418;48716477	48716432;48717157	-	48695418;48715527	48715389;48717157	MXE	ENST00000446860.5	novel	0.27	2	5.5	2;2	4;7	y	0.25	1.5	4.5	0;3	1;8	n	0.05	1	17.5	0;2	16;19	n	0	0	8	0;0	2;14	n	0.0402871	8.72768	up	ENSG00000068745.14	IP6K2	chr3	protein_coding	inositol hexakisphosphate kinase 2
novel_NIR_32197	chr3	49476900	49510419	+	49492973	49510419	A5SS&ES	ENST00000541308.5	novel	0.68	17	8	17	8	y	0.72	21	8	21	8	y	0.19	6	25	6	25	y	0.21	9	34	9	34	y	0.00769849	22.3607	up	ENSG00000173402.11	DAG1	chr3	protein_coding	dystroglycan 1 (dystrophin-associated glycoprotein 1)
novel_NIR_32226	chr3	49887562	49889721	-	49887562	49891197	A5SS	ENST00000613534.4	novel	0.38	14	23	14	23	y	0.34	12	23	12	23	y	0.17	4	20	4	20	y	0.22	2	7	2	7	y	0.0392905	5.15373	up	ENSG00000164078.12	MST1R	chr3	protein_coding	macrophage stimulating 1 receptor
novel_NIR_32359	chr3	51970184	51973965	-	51971698	51973965	A3SS&ES	ENST00000488257.2	novel	0	0	12	0	12	n	0.05	1	20	1	20	n	0.25	2	6	2	6	y	0.29	7	17	7	17	y	0.0189785	-7.65251	down	ENSG00000272762.5	RP11-155D18.12	chr3	processed_transcript		--
novel_NIR_32360	chr3	51973905	51977871	+	51975204	51977871	5pMXE	ENST00000458031.6	novel	0.17	5	25	5	25	y	0.27	8	22	8	22	y	0.48	11	12	11	12	y	0.57	13	10	13	10	y	0.0462933	-4.53409	down	ENSG00000248487.8	ABHD14A	chr3	protein_coding	abhydrolase domain containing 14A
novel_NIR_32463	chr3	56566740	56566950	+	56566759	56566950	A5SS	ENST00000394672.7	novel	0.34	18	35	18	35	y	0.33	11	22	11	22	y	0.23	9	30	9	30	y	0.24	8	26	8	26	y	0.00496281	14.1421	up	ENSG00000180376.16	CCDC66	chr3	protein_coding	coiled-coil domain containing 66
novel_NIR_32534	chr3	67655102	67746771	+	67655102	67669816	A3SS&ES	ENST00000482677.5	novel	0	0	2	0	2	n	0.12	2	14	2	14	n	0.6	3	2	3	2	y	0.67	6	3	6	3	y	0.0261305	-8.27788	down	ENSG00000241316.6	SUCLG2-AS1	chr3	lincRNA	SUCLG2 antisense RNA 1 (head to head)
novel_NIR_33183	chr4	148047051	148064416	+	148047051;148063300	148063148;148064416	ES	ENST00000336498.7	novel	0.03	2	65.5	2	68;63	n	0.06	3	45.5	3	62;29	n	0.17	10	49.5	10	49;50	y	0.15	11	61.5	11	70;53	y	0.0329611	-6.37905	down	ENSG00000071205.11	ARHGAP10	chr4	protein_coding	Rho GTPase activating protein 10
novel_NIR_33772	chr4	44711137;44714659	44714596;44717113	-	44711137	44717113	cassetteExon	ENST00000507917.5	novel	0.14	8	49	8;8	49	n	0.15	11	61	10;12	61	y	0.11	4.5	37	6;3	37	n	0.1	4	35	4;4	35	n	0.0298575	5.65685	up	ENSG00000163281.11	GNPDA2	chr4	protein_coding	glucosamine-6-phosphate deaminase 2
novel_NIR_33833	chr4	51899378;51908979	51908920;51911070	+	51899378	51911070	cassetteExon	ENST00000334635.9	novel	0.11	12	94	19;5	94	n	0.15	8	44	13;3	44	y	0.37	30.5	51	61;0	51	n	0.31	22.5	51	45;0	51	n	0.0384207	-5.82435	down	ENSG00000109184.14	DCUN1D4	chr4	protein_coding	DCN1, defective in cullin neddylation 1, domain containing 4
novel_NIR_34122	chr4	84724594	84733382	-	84724594;84726911	84726861;84733382	ES	ENST00000295888.8	novel	0	0	5.5	0	11;0	n	0.09	1	10	1	14;6	n	0.5	6	6	6	7;5	y	0.43	8	10.5	8	13;8	y	0.021018	-7.36729	down	ENSG00000163625.15	WDFY3	chr4	protein_coding	WD repeat and FYVE domain containing 3
novel_NIR_34326	chr5	112815593	112819269	+	112815593	112818966	A3SS	ENST00000257430.8	novel	0.22	10	35	10	35	y	0.27	12	32	12	32	y	0.05	2	38	2	38	n	0.03	2	59	2	59	n	0.0480761	7.61351	up	ENSG00000134982.16	APC	chr5	protein_coding	adenomatous polyposis coli
novel_NIR_34759	chr5	140562499	140563594	-	140562499;140562723	140562663;140563594	ES	ENST00000358580.9	novel	0.18	6	27	6	26;28	y	0.2	6	23.5	6	28;19	y	0.09	3	31	3	38;24	n	0.07	3	40.5	3	45;36	n	0.0161301	7.77817	up	ENSG00000113108.17	APBB3	chr5	protein_coding	amyloid beta (A4) precursor protein-binding, family B, member 3
novel_NIR_34881	chr5	148270142	148270797	+	148270142	148274347	A3SS	ENST00000512953.5	novel	0.4	20	30	20	30	y	0.39	16	25	16	25	y	0.26	18	50	18	50	n	0.24	9	28	9	28	y	0.0170999	12.9692	up	ENSG00000214510.9	SPINK13	chr5	protein_coding	serine peptidase inhibitor, Kazal type 13 (putative)
novel_NIR_35284	chr5	177490031	177490870	-	177489627	177490870	A3SS	ENST00000393551.5	novel	0	0	25	0	25	n	0.07	2	26	2	26	n	0.23	6	20	6	20	y	0.31	9	20	9	20	y	0.049068	-4.42139	down	ENSG00000196923.13	PDLIM7	chr5	protein_coding	PDZ and LIM domain 7 (enigma)
novel_NIR_35288	chr5	177491420;177491976	177491807;177492405	-	177491420	177492405	cassetteExon	ENST00000359895.6	novel	0.24	4	13	8;0	13	n	0.23	12	40	20;4	40	y	0.32	12.5	27	20;5	27	y	0.31	18	41	36;0	41	n	0.00772212	-11.3137	down	ENSG00000196923.13	PDLIM7	chr5	protein_coding	PDZ and LIM domain 7 (enigma)
novel_NIR_35289	chr5	177491420;177491995	177491807;177492405	-	177491420	177492405	cassetteExon	ENST00000359895.6	novel	0.24	4	13	8;0	13	n	0.22	11.5	40	20;3	40	y	0.3	11.5	27	20;3	27	y	0.31	18	41	36;0	41	n	0.0445338	-6.7082	down	ENSG00000196923.13	PDLIM7	chr5	protein_coding	PDZ and LIM domain 7 (enigma)
novel_NIR_35303	chr5	177532131	177532443	-	177525205	177532443	A3SS	ENST00000514747.5	novel	0.11	3	24	3	24	n	0.06	1	16	1	16	n	0.34	11	21	11	21	y	0.38	12	20	12	20	y	0.0152953	-8.58956	down	ENSG00000146067.15	FAM193B	chr5	protein_coding	family with sequence similarity 193, member B
novel_NIR_35497	chr5	32074181	32077462	+	32074643	32077462	A5SS	ENST00000438447.1	novel	0.06	4	60	4	60	n	0.08	2	22	2	22	n	0.26	12	35	12	35	y	0.23	11	36	11	36	y	0.016102	-9.70725	down	ENSG00000133401.15	PDZD2	chr5	protein_coding	PDZ domain containing 2
novel_NIR_35612	chr5	37079821	37108293	-	37107778	37108293	3pMXE	ENST00000508244.5	novel	0.28	8	21	8	21	y	0.3	24	56	24	56	y	0.16	15	78	15	78	y	0.13	6	39	6	39	n	0.0222268	8.04315	up	ENSG00000197603.13	C5orf42	chr5	protein_coding	chromosome 5 open reading frame 42
novel_NIR_35661	chr5	40832573;40834240	40834211;40834471	-	40832573	40834471	cassetteExon	ENST00000509877.5	novel	1	5	0	0;10	0	n	0.96	404.5	17	809;0	17	n	0.15	2	11	2;2	11	y	0.02	0.5	22	0;1	22	n	0.0311868	13.1603	up	ENSG00000145592.13	RPL37	chr5	protein_coding	ribosomal protein L37
novel_NIR_36075	chr5	77077895	77087111	-	77077895;77078728	77078594;77087111	ES	ENST00000255198.2	novel	0.06	2	29	2	22;36	n	0.04	2	48.5	2	19;78	n	0.14	5	32	5	28;36	n	0.16	7	37.5	7	25;50	y	0.0194193	-7.07107	down	ENSG00000132846.5	ZBED3	chr5	protein_coding	zinc finger, BED-type containing 3
novel_NIR_36102	chr5	78421960	78459245	+	78421960;78450034	78449933;78459245	ES	ENST00000621999.4	novel	0.03	2	75	2	85;65	n	0.01	1	71	1	61;81	n	0.15	13	73.5	13	92;55	y	0.13	11	74	11	64;84	n	0.0136061	-8.48528	down	ENSG00000085365.17	SCAMP1	chr5	protein_coding	secretory carrier membrane protein 1
novel_NIR_36360	chr5	94912976	94940084	-	94912976;94931991	94931953;94940084	ES	ENST00000429576.6	novel	0.46	29	34.5	29	22;47	y	0.47	31	34.5	31	30;39	y	0.41	43	62	43	46;78	y	0.42	31	42.5	31	37;48	y	0.0194193	7.07107	up	ENSG00000175471.19	MCTP1	chr5	protein_coding	multiple C2 domains, transmembrane 1
novel_NIR_37435	chr6	28227837	28228013	+	28227837	28232562	A3SS	ENST00000252207.9	novel	0.21	12	44	12	44	y	0.19	3	13	3	13	n	0.07	3	41	3	41	n	0.03	2	60	2	60	n	0.0445338	6.7082	up	ENSG00000137185.11	ZSCAN9	chr6	protein_coding	zinc finger and SCAN domain containing 9
novel_NIR_37440	chr6	28249834	28251645	-	28249834	28251558	A5SS	ENST00000377294.2	novel	0.5	6	6	6	6	y	0.57	4	3	4	3	y	0.08	1	11	1	11	n	0	0	13	0	13	n	0.0119803	9.31314	up	ENSG00000187626.8	ZKSCAN4	chr6	protein_coding	zinc finger with KRAB and SCAN domains 4
novel_NIR_37602	chr6	30715178	30717038	-	30715178	30716882	A5SS	ENST00000613547.4	novel	0.15	6	33	6	33	y	0.17	3	15	3	15	y	0.05	3	63	3	63	n	0.04	2	47	2	47	n	0.0239816	10.2859	up	ENSG00000137337.14	MDC1	chr6	protein_coding	mediator of DNA-damage checkpoint 1
novel_NIR_37698	chr6	31773321	31774516	-	31773437	31774516	A3SS	ENST00000375688.4	novel	0.38	18	30	18	30	y	0.32	13	28	13	28	y	0.07	1	14	1	14	n	0.12	2	14	2	14	n	0.0245447	6.52988	up	ENSG00000204396.10	VWA7	chr6	protein_coding	von Willebrand factor A domain containing 7
novel_NIR_37909	chr6	36209915	36210201	+	36209915	36210216	A3SS	ENST00000357641.10	novel	0.24	18	56	18	56	y	0.26	18	50	18	50	y	0.08	9	109	9	109	n	0.11	5	40	5	40	n	0.0198301	8.59785	up	ENSG00000096070.19	BRPF3	chr6	protein_coding	bromodomain and PHD finger containing, 3
novel_NIR_38090	chr6	43213567	43215194	+	43213567	43213713	A3SS&ES	ENST00000252050.8	novel	0	0	15	0	15	n	0.04	1	25	1	25	n	0.19	6	25	6	25	y	0.25	3	9	3	9	y	0.0416957	-5.547	down	ENSG00000112659.13	CUL9	chr6	protein_coding	cullin 9
novel_NIR_38419	chr6	83195271	83195595	+	83194652	83195595	A5SS	ENST00000369724.4	novel	0	0	13	0	13	n	0.05	1	19	1	19	n	0.25	4	12	4	12	n	0.19	4	17	4	17	y	0.0403689	-4.99344	down	ENSG00000013392.7	RWDD2A	chr6	protein_coding	RWD domain containing 2A
novel_NIR_38832	chr7	107613432;107616389	107616261;107618328	+	107613432;107613732	107613654;107618328	MXE	ENST00000445771.6	novel	0.47	9	10	12;6	18;2	y	0.37	3.5	6	7;0	4;8	n	0.11	2.5	21	5;0	26;16	n	0.05	1.5	26	3;0	31;21	n	0.0437537	5.83095	up	ENSG00000075790.10	BCAP29	chr7	protein_coding	B-cell receptor-associated protein 29
novel_NIR_39214	chr7	141738575	141739124	+	141738503	141739124	A5SS	ENST00000498107.5	novel	0.32	156	331	156	331	y	0.3	174	408	174	408	y	0.18	105	469	105	469	y	0.21	92	345	92	345	y	0.0329611	6.37905	up	ENSG00000106028.10	SSBP1	chr7	protein_coding	single-stranded DNA binding protein 1, mitochondrial
novel_NIR_39876	chr7	32716809;32722833	32722723;32723513	-	32716809;32719193	32719136;32723513	MXE	ENST00000417811.2	novel	0.36	2.5	4.5	0;5	9;0	n	0.29	1	2.5	0;2	4;1	n	0.67	5	2.5	0;10	5;0	n	0.73	5.5	2	2;9	3;1	y	0.0158069	-8.13489	down	ENSG00000229358.3	DPY19L1P1	chr7	unprocessed_pseudogene	DPY19L1 pseudogene 1
novel_NIR_40011	chr7	44074220	44074398	-	44074233	44074398	A3SS	ENST00000242248.9	novel	0.64	7	4	7	4	y	0.66	21	11	21	11	y	0.41	21	30	21	30	y	0.36	12	21	12	21	y	0.034469	9.84185	up	ENSG00000122678.14	POLM	chr7	protein_coding	polymerase (DNA directed), mu
novel_NIR_40113	chr7	4985075	4989034	+	4985075	5048033	A3SS	ENST00000407184.5	novel	0.6	21	14	21	14	n	0.7	16	7	16	7	y	0.91	10	1	10	1	n	1	8	0	8	0	y	0.0462933	-4.53409	down	ENSG00000272968.5	RBAK-RBAKDN	chr7	protein_coding	RBAK-RBAKDN readthrough
novel_NIR_40115	chr7	4985075	4989063	+	4985075	5048033	A3SS	ENST00000407184.5	novel	0.75	41	14	41	14	n	0.77	24	7	24	7	y	0.96	25	1	25	1	n	1	23	0	23	0	y	0.0255845	-9.8387	down	ENSG00000272968.5	RBAK-RBAKDN	chr7	protein_coding	RBAK-RBAKDN readthrough
novel_NIR_40510	chr7	72999859	73003021	-	72999859;73000481	73000358;73003021	ES	ENST00000436857.5	novel	0.46	123	146	123	163;129	y	0.47	94	107	94	106;108	y	0.35	95	178	95	195;161	y	0.37	80	138	80	152;124	y	0.0273751	9.39149	up	ENSG00000174353.17	STAG3L3	chr7	transcribed_unprocessed_pseudogene	stromal antigen 3-like 3 (pseudogene)
novel_NIR_40618	chr7	75484256	75485971	-	75484256	75485864	A5SS	ENST00000415277.2	novel	0.03	2	64	2	64	n	0	0	16	0	16	n	0.17	6	29	6	29	y	0.18	10	46	10	46	y	0.0398973	-10.1193	down	ENSG00000242073.2	AC006014.7	chr7	transcribed_unprocessed_pseudogene		--
novel_NIR_40838	chr7	92242137	92245465	-	92242137	92244002	A5SS&ES	ENST00000394507.5	novel	0.15	6	34	6	34	y	0.12	3	22	3	22	n	0.03	2	59	2	59	n	0	0	52	0	52	n	0.0298575	5.65685	up	ENSG00000001631.14	KRIT1	chr7	protein_coding	KRIT1, ankyrin repeat containing
novel_NIR_41160	chr8	11803225	11803322	+	11802931	11803322	A5SS	ENST00000623368.3	novel	0.28	5	13	5	13	y	0.31	5	11	5	11	n	0.05	1	19	1	19	n	0	0	31	0	31	n	0.0208599	9.26092	up	ENSG00000079459.12	FDFT1	chr8	protein_coding	farnesyl-diphosphate farnesyltransferase 1
novel_NIR_41672	chr8	143804825	143804955	-	143804825	143804934	A5SS	ENST00000356994.6	novel	0.09	7	75	7	75	n	0.07	8	106	8	106	n	0.21	30	114	30	114	y	0.2	22	86	22	86	y	0.0212375	-11.1803	down	ENSG00000180900.16	SCRIB	chr8	protein_coding	scribbled planar cell polarity protein
novel_NIR_41875	chr8	19393541	19405822	+	19393541	19394550	3pMXE	ENST00000265807.7	novel	0.1	11	99	11	99	n	0.09	13	132	13	132	n	0.15	25	139	25	139	y	0.14	21	132	21	132	n	0.0194193	-7.07107	down	ENSG00000104611.11	SH2D4A	chr8	protein_coding	SH2 domain containing 4A
novel_NIR_41961	chr8	22522749;22523926	22523643;22527392	+	22522749	22527392	cassetteExon	ENST00000240139.9	novel	0.03	2.5	80	5;0	80	n	0	0	42	0;0	42	n	0.16	13	68	17;9	68	y	0.13	6.5	45	13;0	45	n	0.0256088	-6.12826	down	ENSG00000120910.14	PPP3CC	chr8	protein_coding	protein phosphatase 3, catalytic subunit, gamma isozyme
novel_NIR_41967	chr8	22565073	22565268	+	22564521	22565268	A5SS	ENST00000240123.11	novel	1	22	0	22	0	y	0.97	29	1	29	1	y	0.72	23	9	23	9	y	0.75	15	5	15	5	y	0.00712316	11.7851	up	ENSG00000120896.13	SORBS3	chr8	protein_coding	sorbin and SH3 domain containing 3
novel_NIR_42032	chr8	26384199	26391243	+	26390517	26391243	5pMXE	ENST00000518611.5	novel	0.38	3	5	3	5	y	0.45	10	12	10	12	y	0	0	5	0	5	n	0.06	1	16	1	16	n	0.0150307	8.35182	up	ENSG00000104765.14	BNIP3L	chr8	protein_coding	BCL2/adenovirus E1B 19kDa interacting protein 3-like
novel_NIR_42496	chr8	80821615	80873544	-	80821615	80874571	A5SS	ENST00000327835.7	novel	0.68	17	8	17	8	y	0.65	28	15	28	15	y	0.89	34	4	34	4	y	0.93	26	2	26	2	y	0.0130684	-9.8	down	ENSG00000164684.13	ZNF704	chr8	protein_coding	zinc finger protein 704
novel_NIR_43089	chr9	126863712	126879390	+	126860739	126879390	A5SS	ENST00000319119.4	novel	0.54	27	23	27	23	y	0.5	19	19	19	19	n	0.33	10	20	10	20	n	0.26	6	17	6	17	n	0.0497243	5.58156	up	ENSG00000177125.5	ZBTB34	chr9	protein_coding	zinc finger and BTB domain containing 34
novel_NIR_43113	chr9	127357377	127364589	+	127357377	127365300	A3SS	ENST00000435213.6	novel	0.14	2	12	2	12	n	0.1	1	9	1	9	n	0.5	1	1	1	1	n	0.57	4	3	4	3	y	0.0191657	-10.2949	down	ENSG00000136895.18	GARNL3	chr9	protein_coding	GTPase activating Rap/RanGAP domain-like 3
novel_NIR_43197	chr9	128190862	128191732	-	128190862	128191855	A5SS	ENST00000538431.5	novel	0.4	6	9	6	9	y	0.33	2	4	2	4	y	0	0	29	0	29	n	0.07	1	13	1	13	n	0.0217659	6.66701	up	ENSG00000148337.19	CIZ1	chr9	protein_coding	CDKN1A interacting zinc finger protein 1
novel_NIR_43581	chr9	136975152	136975395	+	136975254	136975395	A5SS	ENST00000413913.2	novel	0.5	7	7	7	7	y	0.42	5	7	5	7	y	0.73	8	3	8	3	y	0.8	8	2	8	2	y	0.0302278	-5.7384	down	ENSG00000238268.2	RP11-229P13.19	chr9	lincRNA		--
novel_NIR_43662	chr9	137574843	137575709	-	137574843	137576080	A5SS	ENST00000277540.6	novel	0.23	18	59	18	59	y	0.26	16	46	16	46	y	0.06	4	60	4	60	n	0	0	60	0	60	n	0.0475378	6.41006	up	ENSG00000148399.11	DPH7	chr9	protein_coding	diphthamide biosynthesis 7
novel_NIR_43698	chr9	14619682	14658749	-	14619682;14640012	14639896;14658749	ES	ENST00000380916.8	novel	0.15	4	22	4	22;22	y	0.12	4	28.5	4	36;21	n	0.03	1	35.5	1	40;31	n	0	0	16	0	16;16	n	0.0298575	5.65685	up	ENSG00000175893.11	ZDHHC21	chr9	protein_coding	zinc finger, DHHC-type containing 21
novel_NIR_44243	chr9	63376098	63379123	-	63376098;63376371	63376183;63379123	ES	ENST00000443754.1	novel	0	0	23.5	0	14;33	n	0.1	2	18.5	2	8;29	n	0.41	8	11.5	8	9;14	y	0.31	5	11	5	4;18	y	0.0482914	-4.38406	down	ENSG00000237238.2	BMS1P10	chr9	unprocessed_pseudogene	BMS1 ribosome biogenesis factor pseudogene 10
novel_NIR_44255	chr9	6493932;6497103	6496963;6497198	+	6493932	6497198	cassetteExon	ENST00000276893.9	novel	0.13	21.5	149	0;43	149	n	0.15	32	187	4;60	187	y	0.23	47	156	3;91	156	y	0.22	32	115	0;64	115	n	0.037184	-7.60263	down	ENSG00000147854.16	UHRF2	chr9	protein_coding	ubiquitin-like with PHD and ring finger domains 2, E3 ubiquitin protein ligase
novel_NIR_44256	chr9	6493932;6497103	6496973;6497198	+	6493932	6497198	cassetteExon	ENST00000276893.9	novel	0.13	21.5	149	0;43	149	n	0.14	30	187	0;60	187	n	0.24	49.5	156	8;91	156	y	0.22	32	115	0;64	115	n	0.0316556	-8.49706	down	ENSG00000147854.16	UHRF2	chr9	protein_coding	ubiquitin-like with PHD and ring finger domains 2, E3 ubiquitin protein ligase
novel_NIR_44340	chr9	72248406	72250750	+	72248338	72250750	A5SS	ENST00000238018.8	novel	0.58	63	46	63	46	y	0.55	58	48	58	48	y	0.41	48	69	48	69	y	0.39	31	48	31	48	y	0.0178144	9.15255	up	ENSG00000119125.16	GDA	chr9	protein_coding	guanine deaminase
novel_NIR_44703	chr9	98213218	98214083	-	98213218	98220833	A5SS	ENST00000465784.6	novel	0.46	87	101	87	101	y	0.59	115	81	115	81	y	0.08	12	139	12	139	n	0.02	3	128	3	128	n	0.0496631	6.63509	up	ENSG00000095383.19	TBC1D2	chr9	protein_coding	TBC1 domain family, member 2
novel_NIR_44826	chrX	102865152	102897574	+	102865152	102884143	3pMXE	ENST00000440496.5	novel	0.31	8	18	8	18	y	0.33	6	12	6	12	y	0.46	6	7	6	7	y	0.47	14	16	14	16	y	0.0170999	-12.9692	down	ENSG00000223546.6	LINC00630	chrX	lincRNA	long intergenic non-protein coding RNA 630
novel_NIR_45188	chrX	135781735	135829273	-	135781735	135785220	5pMXE	ENST00000487941.6	novel	0.28	22	56	22	56	y	0.27	21	57	21	57	y	0.2	23	91	23	91	y	0.21	20	76	20	76	y	0.0100505	9.89949	up	ENSG00000228836.8	CT45A5	chrX	protein_coding	cancer/testis antigen family 45, member A5
novel_NIR_45189	chrX	135781735	135846525	-	135781735	135785220	5pMXE	ENST00000487941.6	novel	0.21	15	56	15	56	y	0.22	16	57	16	57	y	0.17	19	91	19	91	y	0.18	17	76	17	76	y	0.0298575	5.65685	up	ENSG00000228836.8	CT45A5	chrX	protein_coding	cancer/testis antigen family 45, member A5
novel_NIR_45400	chrX	153775403	153775887	+	153775403;153775660	153775594;153775887	ES	ENST00000538966.5	novel	0.08	2	23	2	21;25	n	0	0	12.5	0	9;16	n	0.28	4	10.5	4	6;15	y	0.33	4	8	4	6;10	y	0.0441442	-5.61799	down	ENSG00000198753.11	PLXNB3	chrX	protein_coding	plexin B3
novel_NIR_45533	chrX	16157859;16159695	16159653;16167207	-	16157859	16167207	cassetteExon	ENST00000435789.1	novel	0.85	64	11	67;61	11	y	0.84	47	9	59;35	9	y	0.8	61	15	67;55	15	y	0.79	38	10	44;32	10	y	0.0194193	7.07107	up	ENSG00000238178.6	RP11-431J24.2	chrX	antisense		--
novel_NIR_45682	chrX	3611334	3612177	-	3608945	3612177	A3SS	ENST00000262848.5	novel	0.7	14	6	14	6	y	0.74	17	6	17	6	y	0.29	12	29	12	29	n	0.33	13	27	13	27	y	0.00472537	14.4957	up	ENSG00000183943.5	PRKX	chrX	protein_coding	protein kinase, X-linked
novel_NIR_45857	chrX	48509103;48509549	48509424;48509784	+	48509103	48509784	cassetteExon	ENST00000359882.8	novel	0.17	8.5	41	17;0	41	n	0.16	6.5	35	13;0	35	n	0.3	10	23	18;2	23	y	0.32	16.5	35	33;0	35	n	0.0170999	-12.9692	down	ENSG00000102312.20	PORCN	chrX	protein_coding	porcupine homolog (Drosophila)
novel_NIR_45895	chrX	48993578;48997357	48997248;48999238	-	48993578	48999238	cassetteExon	ENST00000622599.4	novel	0.1	3	28	0;6	28	n	0.14	1	6	0;2	6	n	0.64	10.5	6	2;19	6	y	0.69	4.5	2	0;9	2	n	0.0042034	-17.0229	down	ENSG00000068400.13	GRIPAP1	chrX	protein_coding	GRIP1 associated protein 1
novel_NIR_45896	chrX	48997357	48999238	-	48993578	48999238	A3SS	ENST00000622599.4	novel	0.18	6	28	6	28	n	0.25	2	6	2	6	y	0.76	19	6	19	6	n	0.82	9	2	9	2	y	0.00693968	-12.4735	down	ENSG00000068400.13	GRIPAP1	chrX	protein_coding	GRIP1 associated protein 1
novel_NIR_46101	chrX	70455263;70456102	70455787;70479150	+	70455263	70479150	cassetteExon	ENST00000542398.1	novel	0.25	11	33	3;19	33	y	0.28	7	18	0;14	18	n	0.14	7	42	11;3	42	n	0.1	4	36	0;8	36	n	0.033757	5.8	up	ENSG00000082458.11	DLG3	chrX	protein_coding	discs, large homolog 3 (Drosophila)
