# Supplementary material for: CRKL regulates alternative splicing of cancer-related genes in cervical cancer samples and HeLa cell
Source: BMC Cancer. 2019 May 27;19:499. doi: 10.1186/s12885-019-5671-8 (PMC6537309; doi:10.1186/s12885-019-5671-8)
Supplement: Supplementary file 9 — RAS GO enrichment and KEGG pathway (xlsx 45 kb). GO and KEGG pathway enrichment of RASEs (regulated alternative splicing events) between CRKL-knockdown and control samples of HeLa cells. (XLSX 44 kb) [file 12885_2019_5671_MOESM9_ESM.xlsx]

## Sheet: AS occurred gene GO
C
Database	ID	Input number	Background number	P-Value	Corrected P-Value	Input
Gene Ontology	GO:0005737	149	4508	4.84803e-06	0.000151829	BCL2L1|PARG|TRIM16|GNPDA2|NPEPL1|SSFA2|PPP4R2|PTK2B|CDK2AP1|DLG1|DLG3|DLG5|PPP4C|APBB3|NAV1|MICAL2|CUL9|MARVELD2|MTMR3|VWA9|TSC22D3|WIPI1|TRIM21|CHERP|USP33|TUFT1|SETD6|SOCS2|PTPN13|GRB10|EIF2D|ADAM8|ZNF174|APC|MYO5A|RNF216|WNT7B|AGO1|MAPK12|ALG2|MACF1|CRTC3|EDC4|GABBR1|KLHDC3|EXOSC4|STK40|FAM161A|DAXX|MADD|CDC16|XPO4|UBE3A|TTN|DMAP1|PTS|PDLIM7|CLNS1A|PACSIN2|DST|VEGFA|DAG1|FRMD6|KIF18B|PEX1|RBFO…
Gene Ontology	GO:0035371	5	12	5.32734e-06	0.000151829	APC|MYO5A|KIF18B|DST|CKAP5
Gene Ontology	GO:0005829	94	2601	2.04889e-05	0.000389289	PARG|BCL2L1|DCTD|PTK2B|PDCD10|DLG1|EIF3K|ITSN1|GOLGA3|MTMR3|AURKA|ZMYM2|LIPE|ARHGEF16|TSC22D3|CAMK2G|TRIM21|RBP4|SOCS2|GRB10|CEP76|ARHGAP10|APC|NSL1|CTNND1|WIPI1|EDC4|KLHDC3|EXOSC4|TUBG2|DAXX|DDX58|CDC16|UBE3A|TTN|PTS|PDE5A|CLNS1A|DST|STAG1|KLC1|PEX1|PREPL|UBE2N|UBE2A|VAV3|CBS|AGO1|MYH11|RFWD2|HDAC6|MAPK12|TSC2|OPTN|STAT2|RACGAP1|SERF2|PML|EPB41L1|FLAD1|PARD3|UCHL5|IGF2BP2|LRRFIP1|AK7|GDA|OBSCN|N…
Gene Ontology	GO:0005913	6	32	9.77642e-05	0.00133487	PARD3|DLG5|ABI2|SCRIB|DAG1|APC
Gene Ontology	GO:0005876	6	33	0.000117094	0.00133487	HDAC3|CDC16|NUMA1|SKA2|AURKA|TUBG2
Gene Ontology	GO:0005634	167	5518	0.000176628	0.00167797	PARG|BCL2L1|SOX13|GNPDA2|CTC1|NPEPL1|SSFA2|PPP4R2|PTK2B|NAA60|CDK2AP1|DLG1|EIF3K|SMAGP|PPP4C|TRIM21|CBFA2T2|MICAL2|GOLGA3|INIP|SP110|PTBP2|NECAB3|SETDB2|AURKA|WRB|TSC22D3|PRMT7|RACGAP1|BRD8|IP6K2|SETD6|FAM76B|ZNF671|PTPN13|EIF2D|ZNF174|ELK1|ZKSCAN4|ATMIN|APC|NTHL1|RNF216|NSL1|ZNF195|CTNND1|ALG2|XRRA1|CRTC3|ZSCAN9|DENND4A|EDC4|EXOSC4|DAXX|CDC16|XPO4|PPM1M|UBE3A|MEIS2|CSRNP2|TTN|DMAP1|NARF|ZNF761|Z…
Gene Ontology	GO:0032587	7	69	0.00129863	0.0105746	SH3YL1|CDKL5|MACF1|DDX58|APC|PTPRJ|PACSIN2
Gene Ontology	GO:0005789	30	697	0.00149491	0.0106513	EPHX1|POM121C|MIA3|UBE2J2|ALG2|ATL2|MPDU1|POM121|TM7SF2|DLG1|LPIN1|DGAT1|BCAP29|PNPLA3|IKBIP|LPCAT4|SACM1L|NECAB3|WRB|DST|HMGCR|TMBIM6|TMEM67|DEGS1|PLD1|CSPG5|FDFT1|EBPL|RHBDF2|PITPNM1
Gene Ontology	GO:0005874	16	293	0.00197353	0.012499	DLG1|DNAH1|BCL2L11|KIF1B|HDAC6|RACGAP1|TCP11L1|MACF1|KIF18B|NAV1|HOOK2|TUBG2|DNM1|KLC1|KRIT1|GABARAPL1
Gene Ontology	GO:0005730	61	1765	0.0022078	0.0125845	BCL2L1|RFWD2|BTN3A3|CRTC3|NUMA1|ERCC1|ERCC6|RBPMS|PTK2B|EZH2|EDC4|HP1BP3|PHC3|ANKRD12|EXOSC4|DAXX|THUMPD3|SRP54|SMAGP|CDKL5|CRY1|PRMT7|USF2|AKAP8L|GOLGA3|TTN|INIP|PML|BDH1|MTMR3|SIN3A|KMT2A|DNMT3A|CLNS1A|STK40|STAG3|MDC1|LY6K|TRIM21|KIF18B|PACSIN2|SP110|MAPK12|BRD8|DUSP18|PCIF1|DUT|UHRF2|XPO4|SMUG1|RBFOX2|ZNF174|TACC2|SRRM2|TRAIP|RACGAP1|ELK1|ZBTB20|RNF216|TRIM5|MATR3
Gene Ontology	GO:0030027	9	129	0.00391698	0.0200248	RAC3|ABI2|SCRIB|ITSN1|PTK2B|DAG1|CTNND1|APC|PTPN13
Gene Ontology	GO:0005911	8	107	0.00421575	0.0200248	DLG1|PARD3|PTK7|SCRIB|PDZD2|CTNND1|KRIT1|PTPRJ
Gene Ontology	GO:0005856	17	363	0.00686876	0.0301169	EPB41L1|WIPI1|CLNS1A|LRRFIP1|ABI2|MACF1|MICAL2|PTPN13|PTK2B|PFN4|DAG1|BIN3|SORBS3|IGF2BP2|FRMD6|BICD1|PACSIN2
Gene Ontology	GO:0030426	7	98	0.00924038	0.0354479	DLG3|RAC3|PTK2B|CTNND1|KLC1|MYO5A|TSC2
Gene Ontology	GO:0000775	5	54	0.0093284	0.0354479	STAG3|STAG1|SUV39H2|DNMT3A|DAXX
Gene Ontology	GO:0005925	8	131	0.0136861	0.0487566	ZNF384|RFWD2|MDC1|PTK2B|PDLIM7|DAG1|SORBS3|ASAP3
Gene Ontology	GO:0005813	15	339	0.0171923	0.0544278	BCL2L1|TMEM67|CDC16|RFWD2|HOOK2|PPP4R2|C2CD3|CEP76|TTLL5|AURKA|FOPNL|APC|USP33|FAM161A|CKAP5
Gene Ontology	GO:0005802	7	111	0.0174629	0.0544278	OPTN|ARAP1|SCAMP1|WIPI1|ARFRP1|CLTCL1|BICD1
Gene Ontology	GO:0016605	6	87	0.0181426	0.0544278	ZMYM2|THAP1|TRIM16|DAXX|PML|CHEK2
Gene Ontology	GO:0031410	7	117	0.0226112	0.0630203	ARAP1|KIF1B|TBC1D2|CLCN7|ARRDC2|MARVELD2|BICD1
Gene Ontology	GO:0016363	6	92	0.023218	0.0630203	DNMT3A|NUMA1|AKAP8L|MATR3|PML|UHRF1
Gene Ontology	GO:0005622	28	795	0.0274993	0.0712482	ZNF195|RBAK-RBAKDN|TRIM16|SH2D1B|NPEPL1|ARFRP1|GAD1|PLXNB3|GABARAPL1|ABCA7|RACGAP1|ZNF556|WSB1|PML|GSPT1|RAC3|METTL21B|UCHL5|IPPK|CSGALNACT1|TRIM5|GDA|ARHGAP33|PITPNM1|ZKSCAN4|ARHGAP10|G3BP2|ZNF286A
Gene Ontology	GO:0032580	5	72	0.0291872	0.0723335	GOLGA3|PITPNM1|B4GALT2|ARAP1|CSGALNACT1
Gene Ontology	GO:0005923	6	106	0.0422352	0.100309	DLG1|DLG3|PARD3|DDX58|MARVELD2|APC
Gene Ontology	GO:0005654	35	1091	0.0484612	0.110491	HDAC3|RFWD2|NUMA1|ERCC1|TCEB1|ATM|ERCC6|MUTYH|EZH2|MAPK12|ENSA|MDC1|OPTN|CDC16|STAT2|DUT|ARPP19|MED15|DMAP1|PML|CHEK2|SIN3A|PSMD6|PHC3|STAG1|CAMK2G|DNA2|BOP1|DAG1|HELZ2|IPPK|IP6K2|SMUG1|BRD8|NTHL1
Gene Ontology	GO:0030659	6	112	0.0527083	0.115553	TMEM67|GABARAPL1|SMAGP|KIF1B|SNX19|PACSIN2
Gene Ontology	GO:0016607	8	173	0.0571619	0.120675	ATXN2L|SRP54|RFWD2|FAM76B|SPOP|SRRM2|PRPF40B|MECOM
Gene Ontology	GO:0005938	6	117	0.0625422	0.127032	PARD3|CTTNBP2|DST|MELK|PTK2B|GAD1
Gene Ontology	GO:0005819	6	118	0.0646304	0.127032	PARD3|CDC16|NUMA1|ATM|AURKA|CLTCL1
Gene Ontology	GO:0005794	25	764	0.0720899	0.136971	BTN3A3|CRELD2|MACF1|ARFRP1|TSC2|DLG1|OPTN|GABARAPL1|ARAP1|GOLGA3|SACM1L|TTN|SCAMP1|SGSM1|ZDHHC21|USP33|BICD1|ZDHHC4|PLD1|CSPG5|TACC2|GLB1|ABCA7|MYO5A|TRIM5
Gene Ontology	GO:0048471	18	521	0.0779967	0.143413	DLG1|OPTN|PLD1|APBA3|HDAC6|ALG2|CHERP|RASA2|TRAIP|GLB1|PTK2B|AURKA|ARHGAP10|USP33|TSC2|MRFAP1|BICD1|RAC3
Gene Ontology	GO:0030424	7	166	0.104981	0.186997	SLC38A1|NEK3|HDAC6|VPS16|DST|PTK2B|KIRREL3
Gene Ontology	GO:0000139	16	477	0.111877	0.193242	ENTPD6|PGAP3|OPTN|RFWD2|PLD1|ABCA7|POMGNT1|WIPI1|B4GALT2|GOLGA3|SACM1L|NAA60|PDCD10|ZDHHC21|CSGALNACT1|MAPK8IP3
Gene Ontology	GO:0030425	9	238	0.119799	0.200839	LRP4|HDAC6|ABI2|NUMA1|GABBR1|GRIN1|TSC2|TMEM185A|MAPK8IP3
Gene Ontology	GO:0015630	5	114	0.139014	0.226395	DST|TUBG2|AURKA|PCIF1|CKAP5
Gene Ontology	GO:0043025	9	261	0.176469	0.268479	DLG3|PARD3|RAC3|LRP4|NUMA1|VPS16|TSC2|MYO5A|MBP
Gene Ontology	GO:0005635	5	124	0.177398	0.268479	BNIP3L|WDFY3|DST|POM121|SLC22A18
Gene Ontology	GO:0015629	7	192	0.178986	0.268479	DDX58|PDLIM7|ZNF174|DST|MACF1|APBB3|PHC3
Gene Ontology	GO:0043005	6	160	0.186745	0.272935	RAC3|KIF1B|PTPN13|ITSN1|MYO5A|GRIN1
Gene Ontology	GO:0031965	6	177	0.251692	0.358661	BCL2L1|FAM76B|POM121C|POM121|LPIN1|PML
Gene Ontology	GO:0005739	33	1223	0.263231	0.365955	BCL2L1|MAPK12|MUTYH|IMMP1L|TRAF3|MPDU1|BNIP3L|GAD1|ENOSF1|BCL2L11|BCS1L|ASB9|CRY1|TMEM186|ALDH18A1|CCDC90B|PTS|KIAA1683|MRM1|AADAT|MPV17|BRD8|SSBP1|DUT|BDH1|DEGS1|NME6|KIF1B|DCAKD|PTCD3|NTHL1|GLS2|TCAIM
Gene Ontology	GO:0005783	19	692	0.303943	0.412494	DLG1|DEGS1|GABARAPL1|HMGCR|UBE2J2|IKBIP|BCAP29|EBPL|ATL2|CRELD2|LPCAT4|PDZD2|MPDU1|TMBIM6|BNIP3L|GRIN1|FDFT1|SEMA4F|TM7SF2
Gene Ontology	GO:0016323	5	155	0.314821	0.417321	SCRIB|DLG1|IL6R|DAG1|MARVELD2
Gene Ontology	GO:0045211	6	195	0.326056	0.422391	DLG1|SCRIB|DAG1|GABBR1|GRIN1|SEMA4F
Gene Ontology	GO:0005759	7	241	0.357201	0.452455	PARG|BCL2L1|AADAT|FLAD1|OGDHL|GLS2|BDH1
Gene Ontology	GO:0009986	9	379	0.558737	0.692348	ENTPD6|ADAMTS7|LRP4|ADAM8|IL6R|VEGFA|LPAR2|GRIN1|PTPRJ
Gene Ontology	GO:0043231	8	355	0.620006	0.740454	PEX1|EPS15|HMGCR|RPS6KC1|PHC3|FDFT1|EDC4|PACSIN2
Gene Ontology	GO:0030054	9	400	0.62354	0.740454	BCL2L1|DLG1|PARD3|SMAGP|ITSN1|TBC1D2|STAG1|GABBR1|GRIN1
Gene Ontology	GO:0016324	5	239	0.681822	0.79314	DUOX1|ABCA7|MARVELD2|SLC22A18|IL6R
Gene Ontology	GO:0016020	26	1214	0.753829	0.859365	DDR1|TM7SF2|ALG2|ARFRP1|TSC2|SEMA4F|DEGS1|PALM2-AKAP2|BCAP29|PNPLA3|MTMR3|ZBED3|RAC3|PALM2|CLCN7|IL6R|VEGFA|IMMP1L|KIRREL3|BICD1|ATXN2L|PLD1|CSPG5|RPS6KC1|MAP3K13|PITPNM1
Gene Ontology	GO:0005743	5	343	0.917075	0.999311	BCL2L1|IMMP1L|MPV17|ALDH18A1|BDH1
Gene Ontology	GO:0005887	18	1068	0.958615	0.999311	DEGS1|SLC52A3|TM7SF2|PTK7|CSPG5|DDR1|MST1R|ADAM8|SLC7A1|SLC6A15|PTPRB|TSPAN4|GABBR1|LPAR2|TMBIM6|GRIN1|PTPRJ|SEMA4F
Gene Ontology	GO:0016021	89	4328	0.9613	0.999311	BCL2L1|PGAP3|HMGCR|UBE2J2|TSPAN17|TMEM185A|SMAGP|VSIG10|MARVELD2|GRIN1|C5orf42|ENTPD6|SLC38A1|DEGS1|CLCN7|YIF1B|TSPAN4|KIRREL3|ELFN2|CCDC90B|SLC22A18|CSPG5|MST1R|DPCR1|SLC19A2|IKBIP|CRELD1|SLC7A1|MFSD11|NCKAP1|PLXNB3|MADD|DGAT1|CYB561|PNPLA3|TMEM186|B4GALT2|FDFT1|DST|MPV17|DAG1|MIA3|CKLF|TMEM67|ABCA13|ZDHHC4|POMGNT1|RHBDF2|TMEM218|FAM134C|DCST1|EPHX1|BCAP29|BTN3A3|IFI27L1|ZDHHC21|MCTP1|SLC36A4|DU…
Gene Ontology	GO:0005615	17	1084	0.979427	0.999311	ENTPD6|DLG3|USPL1|ARSA|CRELD2|STAG3|FAM132A|IL6R|RBP4|DMKN|VEGFA|DAG1|KRIT1|IL32|CKLF|ELFN2|WNT7B
Gene Ontology	GO:0005886	72	3763	0.98923	0.999311	BTN3A3|DUOX1|PALM2|ABCA7|MACF1|TSPAN4|SLC7A1|PTK2B|ADAM15|CTNND1|ZDHHC21|PDCD10|GABBR1|GAD1|SEMA4F|DLG1|PLXNB3|MADD|CLNS1A|SMAGP|ARAP1|PDE6C|ITSN1|C4BPB|SLC52A3|CATSPER1|DLG5|EPS15|PPP1R16A|GRIN1|MBP|NRG4|SLC6A15|EPB41L1|ENTPD6|PRMT7|SLC38A1|RAC3|SLC9A5|SSFA2|CAMK2G|LY6K|DLG3|KIF18B|DAG1|ARRDC2|KRIT1|KIRREL3|FRMD6|IL6R|PPP4C|STAT2|PARD3|GPR157|LRRFIP1|SLC22A18|PTPN13|GRB10|VAV3|DDR1|CNTNAP3|ADAM8…
Gene Ontology	GO:0005576	25	1670	0.997175	0.999311	FAM3A|CNTNAP3|ADAM15|GABBR1|SPINK13|LYG2|C4BPB|BRPF3|TTN|CST6|NRG4|LAMA3|VWA7|LY6K|IL6R|COL4A4|VEGFA|DAG1|KIRREL3|CKLF|TUFT1|CSPG5|PDZD2|RBP4|WNT7B
Gene Ontology	GO:0070062	21	1573	0.999311	0.999311	DLG1|SLC37A2|SLC38A1|UBE2N|PTPN13|SSBP1|CPNE1|DDR1|GLB1|SCRIB|RACGAP1|FAM49B|RBP4|TTN|CTNND1|PDCD10|PACSIN2|DUT|PTPRJ|NCKAP1|DAG1
F
Database	ID	Input number	Background number	P-Value	Corrected P-Value	Input
Gene Ontology	GO:0005515	218	6071	0	0	BCL2L1|CIC|UBE3A|HELZ2|TRIM16|CTC1|PPP4R2|CRY1|ARFRP1|PDCD10|TMEM185A|DLG1|DLG3|EIF3K|DLG5|BCS1L|ITSN1|PPP4C|ASB9|CBFA2T2|FAM110A|GOLGA3|CUL9|INIP|MARVELD2|PPP1R16A|GRIN1|SETD6|NECAB3|MED15|TTN|LIPE|ARHGEF16|SCAMP1|ARHGEF19|CAMK2G|TRIM21|RACGAP1|RBP4|CHERP|HMGCR|KIRREL3|USP33|PLD1|SMUG1|RCOR3|KCTD17|APBA3|CSPG5|PTPN13|GRB10|SOCS2|MST1R|TRAIP|ADAM8|CEP76|ELK1|EXD3|SUV39H2|ARHGAP10|ATMIN|KLC1|NTHL1…
Gene Ontology	GO:0019902	8	43	4.05815e-06	0.000103483	DLG1|SH3YL1|SH2D4A|DLG3|CSRNP2|CRY1|TSC2|ELFN2
Gene Ontology	GO:0031625	13	162	6.8566e-05	0.00116562	DAXX|DLG3|TRAF3|SLC22A18|SPOP|ABI2|CBS|EIF4E2|AURKA|PML|CHEK2|UBE2A|CUL9
Gene Ontology	GO:0016787	12	193	0.0013058	0.0159641	FAHD2B|HDAC3|LIPE|HDAC6|GNPDA2|PPP4C|DCTD|ABHD14A|MUTYH|ENTPD6|NUDT22|PPP3CC
Gene Ontology	GO:0032403	11	176	0.00196971	0.0159641	PEX1|ABI2|TCEB1|ATM|ERCC6|PTK2B|DNM1|DAG1|KRIT1|NCKAP1|SIN3A
Gene Ontology	GO:0043130	5	43	0.00254315	0.0159641	USP33|UBE2N|USPL1|RBCK1|HDAC6
Gene Ontology	GO:0008017	10	158	0.00284297	0.0159641	BCL2L11|KIF1B|HDAC6|RACGAP1|MACF1|KIF18B|SKA2|NUMA1|KRIT1|APC
Gene Ontology	GO:0005524	50	1513	0.00285764	0.0159641	OBSCN|MYH11|DDR1|PTK7|AK7|FLAD1|ERCC6|PTK2B|MAPK12|UBE2J2|PRKX|DDX58|DNA2|NEK3|MTHFSD|ABCA7|CDKL5|AURKA|DCAKD|ALDH18A1|CUL9|CHEK2|TTN|ULK3|ATM|STK40|CBWD1|CAMK2G|CLCN7|KIF18B|ABCA13|HELZ2|SBK3|BCS1L|IPPK|IP6K2|PEX1|NME6|DNAH1|SIK3|KIF1B|HSPA14|UBE2A|RPS6KC1|MST1R|MELK|MAP3K13|CLK1|MYO5A|UBE2N
Gene Ontology	GO:0004674	17	361	0.00306535	0.0159641	OBSCN|ULK3|AURKA|CAMK2G|STK40|SIK3|CDKL5|ATM|MELK|MAP3K13|TTN|MAPK12|SBK3|CLK1|RPS6KC1|CHEK2|NEK3
Gene Ontology	GO:0008270	43	1259	0.00315194	0.0159641	ZMYM2|ZNF195|RFWD2|HDAC6|PDLIM7|ADAM15|MATR3|DDX58|UBOX5|ADAMTS7|ARAP1|TRIM16|BRPF3|MICAL2|CUL9|PHC3|PML|SETDB2|DNPEP|KMT2B|KMT2A|TRAF3|MAN2C1|SUV39H2|TRIM21|TP53I3|SP110|ZDHHC21|USP33|UHRF1|UHRF2|THAP1|CIZ1|ZDHHC4|TRAIP|ADAM8|GDA|DCTD|RBCK1|RNF216|TRIM5|DCST1|ASAP3
Gene Ontology	GO:0047485	7	88	0.00344324	0.0159641	DAXX|ATM|ALG2|SRRM2|ERCC6|PDCD10|GAD1
Gene Ontology	GO:0046872	60	1932	0.00442117	0.01879	OBSCN|ZNF384|ZNF195|RFWD2|EXD3|TRMT13|MUTYH|DNMT3A|ZSCAN9|HDHD1|POLM|CBFA2T2|ENOSF1|FAHD2B|ZNF761|NEK3|AKAP8L|MECOM|PPP4C|ZNF749|ZNF704|ZNF556|ANKMY1|CHEK2|EYA4|OGDHL|PTS|ZBTB34|PDE5A|ZBED3|GALNS|RACGAP1|ALKBH6|DNA2|HELZ2|ZBTB20|RASA2|CSGALNACT1|ZNF488|PITPNM1|NME6|B4GALT2|THAP5|ZNF671|ZNF174|MTMR3|VAV3|DDR1|PDE6C|MAP3K13|WDFY3|ZKSCAN4|CBS|RPL37|ATMIN|ZBTB49|NTHL1|PPP3CC|ZNF286A|CYB561
Gene Ontology	GO:0005089	6	75	0.00643851	0.0248591	OBSCN|ARHGEF16|PLEKHG4|ITSN1|ARHGEF19|VAV3
Gene Ontology	GO:0042802	20	491	0.00700831	0.0248591	BCL2L1|EPS15|KMT2A|PTS|BNIP3L|STAT2|HOOK2|TRIM5|TFG|VEGFA|ATL2|CBS|MAP3K13|DNM1|TTN|DDX58|KCTD17|CHEK2|UHRF1|PACSIN2
Gene Ontology	GO:0008168	7	101	0.00731149	0.0248591	THUMPD3|TRMT13|SUV39H2|METTL5|THUMPD2|METTL21B|DNMT3A
Gene Ontology	GO:0019901	14	305	0.00854822	0.0272475	DLG1|BCL2L1|TRAF3|LIPE|RACGAP1|CRY1|MAP3K13|AURKA|CTNND1|APC|MAPK8IP3|CHEK2|PTPRJ|TTN
Gene Ontology	GO:0008022	9	164	0.0111965	0.0335894	DLG1|PEX1|DLG3|OPTN|ERCC1|DST|MDC1|ERCC6|DNM1
Gene Ontology	GO:0008013	5	63	0.0129629	0.0367059	APC|HDAC6|DLG5|PTPRJ|BCL9L
Gene Ontology	GO:0042803	23	629	0.0136747	0.0367059	BCL2L1|PDCD10|BNIP3L|TSC2|DAXX|MECOM|USF2|PML|PTS|KMT2A|AADAT|DST|TP53I3|IL6R|VEGFA|HMGCR|LRRFIP1|LRP4|ZNF174|CHEK2|CBS|MAP3K13|TRIM5
Gene Ontology	GO:0035091	5	72	0.0219821	0.0536659	RPS6KC1|SH3YL1|ARHGAP33|PLD1|SNX19
Gene Ontology	GO:0004725	6	98	0.0220977	0.0536659	PTPN13|DUSP18|EYA4|MTMR3|PTPRJ|PTPRB
Gene Ontology	GO:0016887	7	135	0.0313014	0.0725624	DNA2|KIF1B|MACF1|ABCA7|ABCA13|DNAH1|PSMD6
Gene Ontology	GO:0019899	11	262	0.0329189	0.0729942	DAXX|HDAC3|APBA3|HDAC6|MST1R|IL6R|CBS|TTN|NOXA1|GRIN1|TSPAN17
Gene Ontology	GO:0004842	11	270	0.0395645	0.0835416	TRAF3|UBE2J2|UBE2N|UBE2A|UBE3A|TRIM21|TSPAN17|RBCK1|TRIM5|UHRF1|UHRF2
Gene Ontology	GO:0051015	5	85	0.0409518	0.0835416	MYH11|MYO5A|MACF1|TTN|VPS16
Gene Ontology	GO:0017124	6	118	0.0481764	0.0944998	EPS15|ZNF384|ABI2|CTTNBP2|ADAM15|NOXA1
Gene Ontology	GO:0003824	9	225	0.0647479	0.122302	AADAT|ARSA|PPM1M|FLAD1|MUTYH|POLM|NTHL1|ENOSF1|PLD1
Gene Ontology	GO:0005096	6	134	0.0788062	0.138808	ARAP1|RACGAP1|ARHGEF19|VAV3|GARNL3|TSC2
Gene Ontology	GO:0004713	5	103	0.0797776	0.138808	OBSCN|PTK2B|MST1R|TTN|PTK7
Gene Ontology	GO:0005516	7	168	0.0816516	0.138808	OBSCN|MYH11|CAMK2G|TTN|GRIN1|PPP3CC|MYO5A
Gene Ontology	GO:0004672	10	283	0.101283	0.166627	ULK3|RPS6KC1|NEK3|SIK3|CDKL5|DDR1|MAP3K13|AURKA|MAPK12|CHEK2
Gene Ontology	GO:0003677	46	1718	0.104972	0.167298	CIC|ZNF195|HP1BP3|TRIM16|ATM|ERCC6|RCOR3|KMT2B|ZBED3|ZSCAN9|DENND4A|POLM|CDK2AP1|DNA2|STAT2|MECOM|CRY1|ZNF749|ZNF556|AKAP8L|UHRF2|PHC3|PML|ZNF761|ZBTB34|SETDB2|SIN3A|ZNF488|KMT2A|DNMT3A|TRIM21|SP110|HELZ2|NTHL1|BICD1|THAP5|SMUG1|MGA|LRRFIP1|ZNF671|ABI2|EZH2|ZKSCAN4|ZBTB49|ZBTB20|ZNF286A
Gene Ontology	GO:0003682	11	341	0.140281	0.216798	KMT2A|DNMT3A|SUV39H2|HDAC3|ERCC6|RCOR3|EZH2|DMAP1|SSBP1|KLHDC3|SIN3A
Gene Ontology	GO:0005215	7	209	0.185096	0.277644	SLC37A2|SLC22A18|CPNE1|ABCA7|GOLGA3|RBP4|PACSIN2
Gene Ontology	GO:0005509	19	690	0.198891	0.289813	EPS15|CRELD1|ARSA|STAT2|LRP4|ITSN1|CRELD2|DST|MACF1|ADAM8|MELK|LPCAT4|DAG1|NECAB3|MYO5A|MCTP1|GRIN1|DUOX1|TTN
Gene Ontology	GO:0003924	7	216	0.206653	0.292758	GSPT1|SRP54|RAC3|ATL2|ARFRP1|TUBG2|DNM1
Gene Ontology	GO:0003714	6	184	0.226916	0.311608	HDAC3|RBFOX2|MEIS2|CBFA2T2|DMAP1|SIN3A
Gene Ontology	GO:0000166	10	342	0.232179	0.311608	RBFOX2|MTHFSD|CRY1|RBPMS|NAV1|SYNJ1|MATR3|G3BP2|PTBP2|IGF2BP2
Gene Ontology	GO:0003676	23	896	0.26719	0.349402	ZNF195|RBAK-RBAKDN|TRIM16|METTL5|ZSCAN9|MATR3|DDX58|ZNF384|MTHFSD|MECOM|ZNF556|SYNJ1|R3HDM1|RBFOX2|THAP1|THAP5|ZNF671|RBPMS|EXD3|ZKSCAN4|ZBTB49|CIZ1|ZNF286A
Gene Ontology	GO:0003779	9	321	0.286698	0.36554	EPB41L1|HDAC6|DST|MACF1|SSFA2|MICAL2|PFN4|DAG1|MYO5A
Gene Ontology	GO:0003723	13	493	0.304265	0.378477	THUMPD3|MRM1|RBFOX2|RPL37|EZH2|EIF2D|TRIM21|THUMPD2|SYNJ1|CHERP|PTBP2|SUGP2|AGO1
Gene Ontology	GO:0019904	5	178	0.362955	0.440731	PLXNB3|TACC2|SCAMP1|CTNND1|ERCC1
Gene Ontology	GO:0005198	6	224	0.380774	0.451529	EPB41L1|LAMA3|NUMA1|TUBG2|MATR3|CLTCL1
Gene Ontology	GO:0046982	10	397	0.389554	0.451529	BCL2L1|BNIP3L|ALG2|USF2|RBP4|PML|VEGFA|GRIN1|TSC2|GAD1
Gene Ontology	GO:0004871	6	235	0.424447	0.48104	TRAF3|STAT2|TFG|PTK2B|SP110|CLTCL1
Gene Ontology	GO:0003713	5	235	0.602188	0.667644	PML|BCL9L|UBE3A|RBPMS|LPIN1
Gene Ontology	GO:0005102	6	294	0.641185	0.692604	LAMA3|WIPI1|ARPP19|ENSA|CTNND1|WNT7B
Gene Ontology	GO:0003700	22	1053	0.651862	0.692604	ZSCAN9|NAA60|STAT2|MECOM|SOX13|MEIS2|CSRNP2|CBFA2T2|USF2|SIN3A|KMT2B|KMT2A|TSC22D3|BRD8|UHRF1|MGA|ETV2|ZNF174|ELK1|ZKSCAN4|RBCK1|ZNF286A
Gene Ontology	GO:0008134	5	269	0.717961	0.747266	DAXX|HDAC3|MEIS2|SORBS3|RBFOX2
Gene Ontology	GO:0005525	7	388	0.76379	0.779065	GSPT1|SRP54|RAC3|ATL2|ARFRP1|TUBG2|DNM1
Gene Ontology	GO:0043565	9	542	0.856024	0.856024	ZNF384|ETV2|THAP1|SOX13|MEIS2|CSRNP2|USF2|ELK1|EZH2
P
Database	ID	Input number	Background number	P-Value	Corrected P-Value	Input
Gene Ontology	GO:0046777	12	161	0.000196965	0.0122285	ULK3|DDR1|CDKL5|CAMK2G|ATM|MELK|PTK2B|MAP3K13|AURKA|CLK1|PRKX|CHEK2
Gene Ontology	GO:0001701	14	220	0.000311058	0.0122285	C2CD3|BCL2L1|EIF4E2|BCL2L11|APBA3|UBE2A|IFT88|MECOM|VEGFA|TTN|MAPK8IP3|WNT7B|NCKAP1|SIN3A
Gene Ontology	GO:0050918	5	29	0.000352745	0.0122285	SCRIB|PLXNB3|VEGFA|TSC2|PTPRJ
Gene Ontology	GO:0051056	11	160	0.000714968	0.0140293	OBSCN|RAC3|ARAP1|ITSN1|VAV3|RACGAP1|ARHGAP33|GARNL3|ARHGAP10|ARHGEF16|TSC2
Gene Ontology	GO:0006284	5	35	0.000867393	0.0140293	SMUG1|MUTYH|NTHL1|DNA2|ERCC6
Gene Ontology	GO:0000086	10	143	0.00108621	0.0140293	OPTN|NUMA1|ARPP19|MELK|CEP76|TUBG2|ENSA|AURKA|CHEK2|CKAP5
Gene Ontology	GO:0045785	5	37	0.00112438	0.0140293	APC|VAV3|VEGFA|PTPRJ|ADAM8
Gene Ontology	GO:0006281	15	280	0.0011577	0.0140293	SMUG1|MDC1|DMAP1|UBE2A|ERCC1|ATM|CRY1|ERCC6|MUTYH|NTHL1|INIP|UCHL5|EYA4|POLM|UHRF1
Gene Ontology	GO:0008630	6	56	0.00126622	0.0140293	BCL2L1|BCL2L11|ATM|ERCC6|PML|CHEK2
Gene Ontology	GO:0008283	17	344	0.00134898	0.0140293	BCL2L1|EPS15|USPL1|VEGFA|ERCC1|CLK1|TRAIP|SCRIB|MELK|BOP1|UHRF2|NAA60|CDC16|CKLF|UHRF1|CUZD1|CSGALNACT1
Gene Ontology	GO:0051865	5	42	0.00200966	0.0190004	UBE2A|UBE3A|UHRF1|UHRF2|TRIM21
Gene Ontology	GO:0007067	13	243	0.00245316	0.0203559	NSL1|AURKA|CDC16|NEK3|NUMA1|STAG1|KIF18B|ARPP19|SKA2|ENSA|CLTCL1|SETDB2|CKAP5
Gene Ontology	GO:0043406	5	45	0.0027384	0.0203559	PDCD10|VEGFA|EZH2|MST1R|PDE5A
Gene Ontology	GO:0007059	6	65	0.00274021	0.0203559	NSL1|STAG3|STAG1|SKA2|NAA60|SETDB2
Gene Ontology	GO:0006915	24	605	0.0031254	0.0216694	BCL2L1|PSMD6|PTK2B|FAIM|PDCD10|NCKAP1|DAXX|BCL2L11|MECOM|BCAP29|CSRNP2|PML|CHEK2|KMT2A|TRAF3|TMBIM6|NME6|RNF216|KIF1B|TRAIP|MELK|ARHGAP10|APC|PPP3CC
Gene Ontology	GO:0009653	7	92	0.0037457	0.0230244	SOX13|EYA4|CLTCL1|IGF2BP2|CST6|BICD1|CSGALNACT1
Gene Ontology	GO:0051726	7	93	0.00397752	0.0230244	MADD|MECOM|ATM|BOP1|APC|TSC2|UHRF2
Gene Ontology	GO:0050790	5	49	0.003985	0.0230244	KRIT1|ARPP19|ENSA|PPP4R2|TTN
Gene Ontology	GO:0010923	5	51	0.00474045	0.0252089	DLG3|SH2D4A|ELFN2|PCIF1|CSRNP2
Gene Ontology	GO:0043065	14	294	0.00484787	0.0252089	BCL2L1|OBSCN|BCL2L11|ARHGEF16|ITSN1|VAV3|ATM|SCRIB|MELK|RBCK1|BNIP3L|APC|GRIN1|IP6K2
Gene Ontology	GO:0051897	6	74	0.00523125	0.0259071	ITSN1|FAM132A|MST1R|ADAM8|VEGFA|PTPRJ
Gene Ontology	GO:0044255	9	151	0.00553669	0.025953	HDAC3|HMGCR|LPIN1|DGAT1|LPCAT4|HELZ2|SIN3A|FDFT1|BDH1
Gene Ontology	GO:0006897	8	125	0.00573961	0.025953	BCL2L1|EPS15|LRP4|SCAMP1|HOOK2|DNM1|USP33|TSC2
Gene Ontology	GO:0051592	5	55	0.00654706	0.0283706	ALG2|ENTPD6|GRIN1|PTK2B|TTN
Gene Ontology	GO:0008104	5	58	0.00818477	0.0340486	DLG1|TSC2|BIN3|IFT88|MAPK8IP3
Gene Ontology	GO:0035335	5	62	0.0107828	0.0431313	PTPN13|DUSP18|MTMR3|PTPRB|PTPRJ
Gene Ontology	GO:0045471	6	88	0.0119267	0.0459399	ARSA|PTK2B|RBP4|HMGCR|GRIN1|BDH1
Gene Ontology	GO:0000278	16	403	0.0144482	0.0536649	NSL1|DNA2|POM121|NUMA1|OPTN|STAG1|TUBG2|KIF18B|ARPP19|CEP76|SKA2|ENSA|CDC16|CKAP5|PSMD6|AURKA
Gene Ontology	GO:0009636	5	68	0.0156555	0.056144	EPHX1|HDAC6|MBP|ERCC6|BDH1
Gene Ontology	GO:0007420	9	181	0.0169139	0.058635	C2CD3|ATM|BCL2L11|CTTNBP2|UBE3A|AK7|PITPNM1|CTNND1|BDH1
Gene Ontology	GO:0016477	7	126	0.0195154	0.0616671	PTK7|ABI2|VAV3|SCRIB|APC|USP33|ASAP3
Gene Ontology	GO:0007018	5	72	0.019611	0.0616671	RACGAP1|KLC1|DNAH1|KIF1B|KIF18B
Gene Ontology	GO:0042060	5	73	0.0206931	0.0616671	SCRIB|ARHGEF19|MACF1|MIA3|PTK7
Gene Ontology	GO:0006644	8	157	0.0207534	0.0616671	PLD1|LPIN1|DGAT1|PNPLA3|LPCAT4|SYNJ1|SACM1L|MTMR3
Gene Ontology	GO:0016055	8	157	0.0207534	0.0616671	PORCN|ZBED3|LRP4|MACF1|ETV2|CTNND1|APC|WNT7B
Gene Ontology	GO:0007584	5	75	0.0229727	0.0663655	ERCC1|ARSA|ENSA|HMGCR|BDH1
Gene Ontology	GO:0007050	7	132	0.024459	0.0687496	MACF1|DST|ATM|MAPK12|PML|APC|TSC2
Gene Ontology	GO:0006974	8	169	0.0304797	0.0826211	PARG|CTC1|VAV3|ATM|INIP|ATMIN|APC|CHEK2
Gene Ontology	GO:0006396	5	82	0.0322038	0.0826211	MRM1|SUGP2|RBPMS|BICD1|CHERP
Gene Ontology	GO:0016567	11	269	0.032218	0.0826211	RFWD2|SOCS2|SPOP|UBE2N|ASB9|TRIM21|TSPAN17|WSB1|DCAF8|UHRF2|TRAIP
Gene Ontology	GO:0016032	19	555	0.0325718	0.0826211	DLG1|DAXX|DDX58|PSMD6|BNIP3L|STAT2|RPL37|TCEB1|UBE3A|SCRIB|PML|CRTC3|RBCK1|SP110|KLC1|RNF216|TRIM5|POM121|BICD1
Gene Ontology	GO:0048011	11	273	0.0352893	0.0854456	OBSCN|HDAC3|BCL2L11|ARHGEF16|ITSN1|TSC2|VAV3|ELK1|MAPK12|AGO1|NRG4
Gene Ontology	GO:0006511	8	174	0.0353285	0.0854456	UBE2N|UBE2A|TCEB1|UBE3A|CUL9|UCHL5|USP33|UHRF2
Gene Ontology	GO:0006461	6	114	0.0371082	0.0877104	KMT2A|PARD3|PTK2B|TSPAN4|PML|APC
Gene Ontology	GO:0097190	6	116	0.0398659	0.0921345	OBSCN|DAXX|BCL2L11|ARHGEF16|ITSN1|VAV3
Gene Ontology	GO:0000209	6	117	0.0412922	0.0933562	UBOX5|HDAC6|UBE2A|PSMD6|TRIM21|RBCK1
Gene Ontology	GO:0046474	5	89	0.0434649	0.0961777	PNPLA3|DGAT1|LPCAT4|PLD1|LPIN1
Gene Ontology	GO:0045892	16	464	0.0448064	0.0970805	ZNF488|DAXX|HDAC3|LRRFIP1|HDAC6|MECOM|SUV39H2|CRY1|CBFA2T2|ZNF174|EZH2|DMAP1|PML|SIN3A|SETDB2|RBFOX2
Gene Ontology	GO:0018108	5	91	0.0470655	0.0998941	ABI2|MELK|PTK2B|DDR1|PTK7
Gene Ontology	GO:0051092	6	127	0.0573271	0.11924	UBE2N|ADAM8|IL6R|MAP3K13|RBCK1|TRIM5
Gene Ontology	GO:0019221	9	229	0.060949	0.124288	EIF4E2|POM121|STAT2|UBE2N|DUOX1|CAMK2G|IL6R|PML|IP6K2
Gene Ontology	GO:0016337	5	100	0.0653994	0.129082	SCRIB|DLG1|DLG5|CTNND1|ADAM8
Gene Ontology	GO:0044281	39	1413	0.0657821	0.129082	HDAC3|TM7SF2|HMGCR|FLAD1|LIPE|CSGALNACT1|SLC52A3|POM121|LPIN1|DGAT1|DUT|DCTD|PNPLA3|LPCAT4|SYNJ1|SACM1L|ALDH18A1|B4GALT2|FDFT1|SIN3A|PSMD6|AADAT|MTMR3|GALNS|HELZ2|ZDHHC21|IPPK|IP6K2|BDH1|DEGS1|ARSA|CSPG5|PTS|GLB1|GDA|CBS|SLC19A2|GLS2|PLD1
Gene Ontology	GO:0007264	12	348	0.0754054	0.145225	OBSCN|ARAP1|ARHGEF16|RACGAP1|PLD1|VAV3|ITSN1|ARFRP1|ARHGAP33|ARHGAP10|KRIT1|RAC3
Gene Ontology	GO:0006351	49	1857	0.0785291	0.146165	CIC|ZMYM2|HDAC3|ZNF195|MAPK12|HDAC6|RCOR3|CRTC3|EZH2|ZSCAN9|DENND4A|CTNND1|NAA60|BCL9L|DAXX|ZNF384|STAT2|LPIN1|MECOM|SOX13|CRY1|ZNF749|ZNF556|CHEK2|DMAP1|PML|EYA4|ZNF761|ZBTB34|USF2|TTLL5|KMT2B|SUV39H2|PRMT7|SP110|HELZ2|UCHL5|UHRF1|THAP1|MGA|LRRFIP1|ZNF671|ZNF174|ZNF286A|RBPMS|ZKSCAN4|ATMIN|ZBTB49|AGO1
Gene Ontology	GO:0001525	8	206	0.0787042	0.146165	VAV3|ADAM8|KRIT1|VEGFA|PTPRB|PDCD10|PRKX|ADAM15
Gene Ontology	GO:0008360	5	108	0.0846016	0.154361	PALM2-AKAP2|PTK2B|VEGFA|ARAP1|PALM2
Gene Ontology	GO:0006184	6	142	0.0875077	0.15691	GSPT1|SRP54|RAC3|ATL2|ARFRP1|DNM1
Gene Ontology	GO:0007049	8	214	0.0930441	0.16401	THAP1|PARD3|UHRF2|THAP5|TRIM21|AURKA|UHRF1|CUZD1
Gene Ontology	GO:0015031	13	402	0.0968806	0.167926	EPS15|POM121C|POM121|XPO4|APBA3|SCAMP1|HOOK2|SNX19|RHBDF2|ARHGAP33|PITPNM1|MIA3|MYO5A
Gene Ontology	GO:0030203	5	117	0.109352	0.186436	B4GALT2|GALNS|GLB1|CSGALNACT1|CSPG5
Gene Ontology	GO:0006200	6	157	0.124864	0.20945	PEX1|DNA2|MACF1|PSMD6|ERCC6|ABCA7
Gene Ontology	GO:0043524	5	124	0.130765	0.215867	BCL2L1|ITSN1|GRIN1|VEGFA|ADAM8
Gene Ontology	GO:0007268	12	389	0.137618	0.222774	DLG1|EPB41L1|DLG3|SLC38A1|APBA3|CAMK2G|GAD1|GABBR1|MYO5A|MBP|GRIN1|GLS2
Gene Ontology	GO:0030198	10	312	0.139234	0.222774	LAMA3|LRP4|DST|DDR1|ADAM8|DAG1|COL4A4|ADAM15|VIT|CSGALNACT1
Gene Ontology	GO:0043066	14	475	0.149012	0.233563	BCL2L1|HDAC3|BNIP3L|SOCS2|AAMDC|PSMD6|CBS|PTK2B|VEGFA|ARHGAP10|TMBIM6|PDCD10|FAIM|SIN3A
Gene Ontology	GO:0042981	6	166	0.150468	0.233563	MADD|TRAF3|DLG5|PSMD6|ARHGAP10|GLS2
Gene Ontology	GO:0016192	6	169	0.159491	0.243927	CPNE1|BCAP29|CLTCL1|MYO5A|TSC2|MAPK8IP3
Gene Ontology	GO:0045944	20	749	0.19235	0.289918	KMT2A|DDX58|ZNF384|ETV2|LPIN1|MECOM|AAMDC|UBE3A|MEIS2|CSRNP2|CBFA2T2|USF2|ZBED3|VEGFA|HELZ2|ELK1|BCL9L|GRIN1|UHRF1|SIN3A
Gene Ontology	GO:0051607	5	145	0.204711	0.304142	PML|BNIP3L|TRIM5|STAT2|EXOSC4
Gene Ontology	GO:0006468	10	344	0.211267	0.306784	LIPE|NEK3|SIK3|CDKL5|ATM|PTK2B|MAP3K13|AURKA|CHEK2|CDK2AP1
Gene Ontology	GO:0006260	5	147	0.212389	0.306784	SSBP1|NAP1L1|DNA2|DUT|SIN3A
Gene Ontology	GO:0006810	10	349	0.223734	0.318745	SLC9A5|ABCA13|CLCN7|SLC7A1|PITPNM1|ENSA|MPDU1|G3BP2|MYO5A|BICD1
Gene Ontology	GO:0007507	5	153	0.235947	0.331602	TSC2|MICAL2|ATM|RBP4|PTPRJ
Gene Ontology	GO:0006397	6	195	0.246221	0.340854	RBFOX2|PRPF40B|PPP4R2|PTBP2|SUGP2|CLASRP
Gene Ontology	GO:0006355	32	1305	0.249085	0.340854	CIC|ZNF195|RBAK-RBAKDN|MAPK12|TRIM16|RCOR3|EZH2|DENND4A|CTNND1|DAXX|ZNF761|MECOM|ZNF749|ZNF556|SP110|EYA4|CHEK2|ZBTB34|ZMYM2|TSC22D3|PRMT7|PML|BRD8|UCHL5|BICD1|THAP1|ZNF671|AGO1|RBPMS|ZKSCAN4|ZBTB49|ZNF286A
Gene Ontology	GO:0007165	26	1045	0.252749	0.341376	RASSF8|PTK7|ATM|PTK2B|MAPK12|PLXNB3|ARFRP1|OPTN|DLG5|ARAP1|RACGAP1|SP110|PDE5A|TRAF3|BRD8|ARRDC2|CLTCL1|RASA2|RHPN1|GRB10|TFG|RPS6KC1|MST1R|TRAIP|ARHGAP33|ARHGAP10
Gene Ontology	GO:0001666	5	159	0.260192	0.346923	PML|TSC2|PTK2B|ATM|VEGFA
Gene Ontology	GO:0006357	8	283	0.268718	0.353756	ZNF488|ETV2|STAT2|LPIN1|TCEB1|VEGFA|BRD8|LRRFIP1
Gene Ontology	GO:0008285	10	378	0.301001	0.391301	DLG3|DLG5|DDR1|KMT2A|PTK2B|CHERP|PML|APC|TSC2|PTPRJ
Gene Ontology	GO:0000122	14	565	0.336932	0.432604	HDAC3|DNMT3A|LPIN1|ZNF174|TSC22D3|MEIS2|CRY1|EZH2|VEGFA|DMAP1|NAA60|SORBS3|UHRF1|SIN3A
Gene Ontology	GO:0005975	9	354	0.356588	0.452258	PARG|POM121|CSPG5|GNPDA2|GALNS|GLB1|B4GALT2|HEXDC|CSGALNACT1
Gene Ontology	GO:0007155	11	445	0.366702	0.458092	LAMA3|PTK7|DST|DDR1|CNTNAP3|IL32|PDZD2|CTNND1|APC|SORBS3|PRKX
Gene Ontology	GO:0034641	5	185	0.369997	0.458092	CBS|ALDH18A1|PSMD6|AADAT|GLS2
Gene Ontology	GO:0007399	7	278	0.394026	0.478559	CSPG5|CAMK2G|GDA|VEGFA|CHERP|SEMA4F|CSGALNACT1
Gene Ontology	GO:0007173	5	191	0.395732	0.478559	EPS15|PTK2B|TSC2|AGO1|NRG4
Gene Ontology	GO:0007411	8	334	0.433403	0.513061	DLG1|MYH11|DLG3|PLXNB3|COL4A4|USP33|SEMA4F|MAPK8IP3
Gene Ontology	GO:0006886	5	200	0.434129	0.513061	VPS16|EIF2D|BCAP29|CLTCL1|HDAC6
Gene Ontology	GO:0016070	6	247	0.443335	0.517651	CLNS1A|RBFOX2|RPL37|PSMD6|EDC4|EXOSC4
Gene Ontology	GO:0008284	10	429	0.447967	0.517651	BCL2L1|DLG1|UBE2A|NAP1L1|MST1R|IL6R|PTK2B|VEGFA|PDCD10|WNT7B
Gene Ontology	GO:0007283	8	346	0.472559	0.540068	BCL2L1|DNMT3A|BCL2L11|RACGAP1|ERCC1|AK7|CATSPER1|RBP4
Gene Ontology	GO:0030154	9	395	0.482529	0.545467	SUV39H2|PDLIM7|ELK1|CAMK2G|CATSPER1|PRMT7|MECOM|ETV2|UHRF2
Gene Ontology	GO:0006366	9	407	0.518634	0.579978	ZNF488|KMT2A|ETV2|ZNF174|TCEB1|MEIS2|ERCC6|USF2|ELK1
Gene Ontology	GO:0007596	10	469	0.561469	0.618861	RACGAP1|VAV3|BRPF3|VEGFA|TTN|C4BPB|KLC1|PTPRJ|PDE5A|SIN3A
Gene Ontology	GO:0045087	16	754	0.565306	0.618861	BCL2L1|TRIM5|DDX58|TRAF3|LRRFIP1|UBE2N|AGO1|VAV3|MST1R|TRIM21|ELK1|C4BPB|PML|TSC2|NRG4|NCKAP1
Gene Ontology	GO:0035556	8	379	0.576088	0.624096	DLG5|RAC3|SOCS2|ITSN1|VAV3|ASB9|WSB1|RASA2
Gene Ontology	GO:0008380	5	247	0.620035	0.66478	RBFOX2|SUGP2|PRPF40B|PPP4R2|CLASRP
Gene Ontology	GO:0055085	11	578	0.708264	0.748618	SLC37A2|SLC9A5|POM121|SLC22A18|TSC22D3|CLCN7|SLC7A1|ABCA7|SLC38A1|CYB561|SLC6A15
Gene Ontology	GO:0044267	10	530	0.712627	0.748618	SRP54|ARSA|ALG2|RPL37|WIPI1|GMPPA|EIF3K|MYO5A|B4GALT2|KLHDC3
Gene Ontology	GO:0038095	5	294	0.764577	0.79516	AGO1|VAV3|TSC2|NRG4|UBE2N
Gene Ontology	GO:0042493	5	305	0.791613	0.815127	VAV3|PTK2B|SRP54|GAD1|BDH1
Gene Ontology	GO:0007275	8	474	0.807422	0.823254	OBSCN|PLXNB3|PDLIM7|MST1R|CATSPER1|PHC3|EYA4|WNT7B
Gene Ontology	GO:0010467	11	672	0.864273	0.872664	EIF3K|CLNS1A|RPL37|TCEB1|PSMD6|SRP54|MED15|EDC4|IGF2BP2|AGO1|EXOSC4
Gene Ontology	GO:0045893	6	503	0.963074	0.963074	KMT2A|TRIM16|MECOM|ELK1|ATMIN|CHEK2

## Sheet: AS occurred gene KEGG
GO and KEGG pathway enrichment of RASEs (regulated alternative splicing events) between CRKL-knockdown and control samples of HeLa cells
Term	Database	ID	Input number	Background number	P-Value	Corrected P-Value	Input
Ubiquitin mediated proteolysis	KEGG PATHWAY	hsa04120	9	138	0.00589566	0.54196	UBOX5|RFWD2|UBE2J2|UBE2N|UBE2A|TCEB1|UBE3A|PML|CDC16
Other glycan degradation	KEGG PATHWAY	hsa00511	3	18	0.00857317	0.54196	MAN2C1|HEXDC|GLB1
Amyotrophic lateral sclerosis (ALS)	KEGG PATHWAY	hsa05014	5	53	0.00860255	0.54196	BCL2L1|DAXX|GRIN1|PPP3CC|MAPK12
Oocyte meiosis	KEGG PATHWAY	hsa04114	7	112	0.0180802	0.633658	PRKX|CDC16|STAG3|CAMK2G|AURKA|MAPK12|PPP3CC
GABAergic synapse	KEGG PATHWAY	hsa04727	6	90	0.0209913	0.633658	SLC38A1|GABBR1|GABARAPL1|PRKX|GAD1|GLS2
GnRH signaling pathway	KEGG PATHWAY	hsa04912	6	92	0.0231242	0.633658	PLD1|CAMK2G|PTK2B|ELK1|MAPK12|PRKX
p53 signaling pathway	KEGG PATHWAY	hsa04115	5	68	0.0234688	0.633658	TSC2|ATM|CHEK2|TP53I3|RFWD2
Lysine degradation	KEGG PATHWAY	hsa00310	4	49	0.0296492	0.645899	SUV39H2|AADAT|OGDHL|SETDB2
Adherens junction	KEGG PATHWAY	hsa04520	5	73	0.0307571	0.645899	PTPRJ|PARD3|PTPRB|CTNND1|RAC3
Base excision repair	KEGG PATHWAY	hsa03410	3	33	0.0441308	0.753765	SMUG1|MUTYH|NTHL1
Pathways in cancer	KEGG PATHWAY	hsa05200	13	327	0.0511231	0.753765	BCL2L1|TRAF3|PLD1|COL4A4|MECOM|TFG|LAMA3|VEGFA|PML|APC|WNT7B|TCEB1|RAC3
HTLV-I infection	KEGG PATHWAY	hsa05166	11	264	0.0531975	0.753765	BCL2L1|DLG1|PRKX|CDC16|ATM|CRTC3|ELK1|APC|PPP3CC|CHEK2|WNT7B
Wnt signaling pathway	KEGG PATHWAY	hsa04310	7	141	0.0533108	0.753765	PORCN|PRKX|RAC3|CAMK2G|APC|PPP3CC|WNT7B
mTOR signaling pathway	KEGG PATHWAY	hsa04150	4	60	0.0558344	0.753765	VEGFA|ULK3|EIF4E2|TSC2
VEGF signaling pathway	KEGG PATHWAY	hsa04370	4	63	0.0645955	0.764285	PPP3CC|VEGFA|RAC3|MAPK12
Glutamatergic synapse	KEGG PATHWAY	hsa04724	6	118	0.0647014	0.764285	PRKX|SLC38A1|PLD1|GRIN1|PPP3CC|GLS2
Pancreatic cancer	KEGG PATHWAY	hsa05212	4	66	0.0740334	0.783808	BCL2L1|VEGFA|PLD1|RAC3
Glycosaminoglycan degradation	KEGG PATHWAY	hsa00531	2	19	0.0754295	0.783808	GALNS|GLB1
Hippo signaling pathway	KEGG PATHWAY	hsa04390	7	156	0.08197	0.783808	DLG1|DLG3|PARD3|SCRIB|APC|FRMD6|WNT7B
Long-term potentiation	KEGG PATHWAY	hsa04720	4	69	0.084131	0.783808	GRIN1|PPP3CC|PRKX|CAMK2G
Amphetamine addiction	KEGG PATHWAY	hsa05031	4	70	0.0876399	0.783808	GRIN1|PPP3CC|PRKX|CAMK2G
MAPK signaling pathway	KEGG PATHWAY	hsa04010	10	260	0.0962181	0.783808	DAXX|PRKX|RAC3|MECOM|MAP3K13|ELK1|MAPK12|PPP3CC|RASA2|MAPK8IP3
Sphingolipid metabolism	KEGG PATHWAY	hsa00600	3	47	0.103216	0.783808	DEGS1|ARSA|GLB1
Protein export	KEGG PATHWAY	hsa03060	2	23	0.104933	0.783808	IMMP1L|SRP54
Endocrine and other factor-regulated calcium reabsorption	KEGG PATHWAY	hsa04961	3	48	0.108249	0.783808	CLTCL1|PRKX|DNM1
HIF-1 signaling pathway	KEGG PATHWAY	hsa04066	5	106	0.111896	0.783808	TCEB1|EIF4E2|VEGFA|CAMK2G|IL6R
Vitamin digestion and absorption	KEGG PATHWAY	hsa04977	2	24	0.112733	0.783808	SLC52A3|SLC19A2
Endocytosis	KEGG PATHWAY	hsa04144	8	203	0.11612	0.783808	EPS15|PARD3|PLD1|ARAP1|DNM1|PML|CLTCL1|ASAP3
Viral carcinogenesis	KEGG PATHWAY	hsa05203	8	207	0.125884	0.801748	DLG1|HDAC3|TRAF3|HDAC6|UBE3A|SCRIB|PRKX|RASA2
Insulin signaling pathway	KEGG PATHWAY	hsa04910	6	142	0.127262	0.801748	EIF4E2|LIPE|SOCS2|ELK1|PRKX|TSC2
Glycerolipid metabolism	KEGG PATHWAY	hsa00561	3	55	0.145937	0.806668	DGAT1|PNPLA3|LPIN1
Metabolic pathways	KEGG PATHWAY	hsa01100	34	1182	0.146356	0.806668	TM7SF2|GNPDA2|FLAD1|GAD1|LPIN1|DGAT1|DUT|PPT2|DCTD|PNPLA3|ALG2|LPCAT4|SYNJ1|ALDH18A1|CSGALNACT1|FDFT1|DNMT3A|AADAT|GMPPA|GALNS|B4GALT2|HMGCR|IPPK|BDH1|DEGS1|NME6|OGDHL|PLD1|PTS|AK7|GLB1|GDA|CBS|GLS2
Small cell lung cancer	KEGG PATHWAY	hsa05222	4	86	0.152616	0.806668	BCL2L1|LAMA3|TRAF3|COL4A4
Butanoate metabolism	KEGG PATHWAY	hsa00650	2	29	0.153681	0.806668	GAD1|BDH1
ECM-receptor interaction	KEGG PATHWAY	hsa04512	4	87	0.15717	0.806668	LAMA3|DAG1|CHAD|COL4A4
Apoptosis	KEGG PATHWAY	hsa04210	4	88	0.161774	0.806668	BCL2L1|PPP3CC|PRKX|ATM
Galactose metabolism	KEGG PATHWAY	hsa00052	2	30	0.162187	0.806668	B4GALT2|GLB1
Other types of O-glycan biosynthesis	KEGG PATHWAY	hsa00514	2	30	0.162187	0.806668	POMGNT1|B4GALT2
Lysosome	KEGG PATHWAY	hsa04142	5	122	0.170606	0.820142	CLTCL1|PPT2|GALNS|ARSA|GLB1
Alanine, aspartate and glutamate metabolism	KEGG PATHWAY	hsa00250	2	32	0.179441	0.820142	GAD1|GLS2
NF-kappa B signaling pathway	KEGG PATHWAY	hsa04064	4	92	0.18067	0.820142	BCL2L1|DDX58|ATM|TRAF3
Regulation of autophagy	KEGG PATHWAY	hsa04140	2	34	0.196958	0.820142	ULK3|GABARAPL1
Cysteine and methionine metabolism	KEGG PATHWAY	hsa00270	2	34	0.196958	0.820142	CBS|DNMT3A
Synthesis and degradation of ketone bodies	KEGG PATHWAY	hsa00072	1	9	0.197098	0.820142	BDH1
Prion diseases	KEGG PATHWAY	hsa05020	2	36	0.214675	0.820142	ELK1|PRKX
DNA replication	KEGG PATHWAY	hsa03030	2	36	0.214675	0.820142	SSBP1|DNA2
Taurine and hypotaurine metabolism	KEGG PATHWAY	hsa00430	1	10	0.21646	0.820142	GAD1
Purine metabolism	KEGG PATHWAY	hsa00230	6	169	0.222069	0.820142	ENTPD6|NME6|GDA|AK7|PDE6C|PDE5A
Focal adhesion	KEGG PATHWAY	hsa04510	7	207	0.231353	0.820142	LAMA3|RAC3|CHAD|VAV3|ELK1|VEGFA|COL4A4
Natural killer cell mediated cytotoxicity	KEGG PATHWAY	hsa04650	5	137	0.23429	0.820142	SH2D1B|VAV3|PTK2B|PPP3CC|RAC3
Fc epsilon RI signaling pathway	KEGG PATHWAY	hsa04664	3	70	0.237505	0.820142	VAV3|RAC3|MAPK12
Viral myocarditis	KEGG PATHWAY	hsa05416	3	71	0.243958	0.820142	MYH11|RAC3|DAG1
RIG-I-like receptor signaling pathway	KEGG PATHWAY	hsa04622	3	71	0.243958	0.820142	DDX58|TRAF3|MAPK12
Pyrimidine metabolism	KEGG PATHWAY	hsa00240	4	105	0.246435	0.820142	ENTPD6|NME6|DCTD|DUT
Bile secretion	KEGG PATHWAY	hsa04976	3	72	0.250441	0.820142	EPHX1|PRKX|HMGCR
Biosynthesis of amino acids	KEGG PATHWAY	hsa01230	3	72	0.250441	0.820142	CBS|ALDH18A1|AADAT
Tryptophan metabolism	KEGG PATHWAY	hsa00380	2	40	0.25048	0.820142	OGDHL|AADAT
T cell receptor signaling pathway	KEGG PATHWAY	hsa04660	4	106	0.251711	0.820142	DLG1|VAV3|PPP3CC|MAPK12
B cell receptor signaling pathway	KEGG PATHWAY	hsa04662	3	74	0.26348	0.820142	VAV3|PPP3CC|RAC3
Ether lipid metabolism	KEGG PATHWAY	hsa00565	2	42	0.268467	0.820142	LPCAT4|PLD1
Non-homologous end-joining	KEGG PATHWAY	hsa03450	1	13	0.271804	0.820142	POLM
Riboflavin metabolism	KEGG PATHWAY	hsa00740	1	13	0.271804	0.820142	FLAD1
Bacterial invasion of epithelial cells	KEGG PATHWAY	hsa05100	3	76	0.276604	0.820142	CLTCL1|DNM1|ARHGAP10
ABC transporters	KEGG PATHWAY	hsa02010	2	44	0.286449	0.820142	ABCA7|ABCA13
Folate biosynthesis	KEGG PATHWAY	hsa00790	1	14	0.289375	0.820142	PTS
Glycosaminoglycan biosynthesis - keratan sulfate	KEGG PATHWAY	hsa00533	1	15	0.306525	0.820142	B4GALT2
Glycosphingolipid biosynthesis - ganglio series	KEGG PATHWAY	hsa00604	1	15	0.306525	0.820142	GLB1
Nucleotide excision repair	KEGG PATHWAY	hsa03420	2	47	0.313328	0.820142	ERCC1|ERCC6
Leukocyte transendothelial migration	KEGG PATHWAY	hsa04670	4	118	0.316523	0.820142	VAV3|PTK2B|MAPK12|CTNND1
PI3K-Akt signaling pathway	KEGG PATHWAY	hsa04151	10	346	0.321851	0.820142	BCL2L1|EIF4E2|BCL2L11|CHAD|IL6R|LAMA3|VEGFA|LPAR2|TSC2|COL4A4
N-Glycan biosynthesis	KEGG PATHWAY	hsa00510	2	49	0.331133	0.820142	ALG2|B4GALT2
Amino sugar and nucleotide sugar metabolism	KEGG PATHWAY	hsa00520	2	49	0.331133	0.820142	GNPDA2|GMPPA
2-Oxocarboxylic acid metabolism	KEGG PATHWAY	hsa01210	1	17	0.339599	0.820142	AADAT
Cocaine addiction	KEGG PATHWAY	hsa05030	2	50	0.339989	0.820142	GRIN1|PRKX
Progesterone-mediated oocyte maturation	KEGG PATHWAY	hsa04914	3	86	0.342848	0.820142	PRKX|CDC16|MAPK12
Hedgehog signaling pathway	KEGG PATHWAY	hsa04340	2	51	0.348809	0.820142	PRKX|WNT7B
Salmonella infection	KEGG PATHWAY	hsa05132	3	87	0.349479	0.820142	KLC1|PFN4|MAPK12
Cell cycle	KEGG PATHWAY	hsa04110	4	124	0.349529	0.820142	ATM|CDC16|STAG1|CHEK2
Steroid biosynthesis	KEGG PATHWAY	hsa00100	1	18	0.355543	0.820142	TM7SF2
ErbB signaling pathway	KEGG PATHWAY	hsa04012	3	88	0.356104	0.820142	CAMK2G|ELK1|NRG4
Endometrial cancer	KEGG PATHWAY	hsa05213	2	52	0.35759	0.820142	APC|ELK1
Epstein-Barr virus infection	KEGG PATHWAY	hsa05169	6	202	0.359532	0.820142	DDX58|TRAF3|PSMD6|AKAP8L|MAPK12|PRKX
Dilated cardiomyopathy	KEGG PATHWAY	hsa05414	3	91	0.375922	0.820142	PRKX|TTN|DAG1
Fc gamma R-mediated phagocytosis	KEGG PATHWAY	hsa04666	3	91	0.375922	0.820142	VAV3|PLD1|ASAP3
Glycerophospholipid metabolism	KEGG PATHWAY	hsa00564	3	91	0.375922	0.820142	LPCAT4|PLD1|LPIN1
Axon guidance	KEGG PATHWAY	hsa04360	4	129	0.377087	0.820142	PLXNB3|PPP3CC|RAC3|SEMA4F
Basal cell carcinoma	KEGG PATHWAY	hsa05217	2	55	0.383666	0.820142	APC|WNT7B
Glycosaminoglycan biosynthesis - chondroitin sulfate / dermatan sulfate	KEGG PATHWAY	hsa00532	1	20	0.386294	0.820142	CSGALNACT1
Dopaminergic synapse	KEGG PATHWAY	hsa04728	4	131	0.38809	0.820142	CAMK2G|PPP3CC|PRKX|MAPK12
Hepatitis C	KEGG PATHWAY	hsa05160	4	133	0.39907	0.820142	DDX58|TRAF3|STAT2|MAPK12
Arginine and proline metabolism	KEGG PATHWAY	hsa00330	2	57	0.400799	0.820142	ALDH18A1|GLS2
Terpenoid backbone biosynthesis	KEGG PATHWAY	hsa00900	1	21	0.401118	0.820142	HMGCR
Circadian entrainment	KEGG PATHWAY	hsa04713	3	97	0.415156	0.820142	GRIN1|PRKX|CAMK2G
Regulation of actin cytoskeleton	KEGG PATHWAY	hsa04810	6	215	0.41598	0.820142	RAC3|ABI2|VAV3|PFN4|APC|NCKAP1
MicroRNAs in cancer	KEGG PATHWAY	hsa05206	8	296	0.42095	0.820142	DNMT3A|BCL2L11|ATM|SLC7A1|EZH2|VEGFA|APC|GLS2
Fatty acid elongation	KEGG PATHWAY	hsa00062	1	23	0.429706	0.820142	PPT2
Mismatch repair	KEGG PATHWAY	hsa03430	1	23	0.429706	0.820142	SSBP1
Proximal tubule bicarbonate reclamation	KEGG PATHWAY	hsa04964	1	23	0.429706	0.820142	GLS2
Shigellosis	KEGG PATHWAY	hsa05131	2	61	0.434378	0.820142	PFN4|MAPK12
Inositol phosphate metabolism	KEGG PATHWAY	hsa00562	2	61	0.434378	0.820142	IPPK|SYNJ1
Melanogenesis	KEGG PATHWAY	hsa04916	3	101	0.440887	0.820142	CAMK2G|PRKX|WNT7B
Colorectal cancer	KEGG PATHWAY	hsa05210	2	62	0.442616	0.820142	APC|RAC3
Synaptic vesicle cycle	KEGG PATHWAY	hsa04721	2	63	0.450789	0.82167	CLTCL1|DNM1
Calcium signaling pathway	KEGG PATHWAY	hsa04020	5	183	0.452136	0.82167	CAMK2G|PTK2B|PPP3CC|PRKX|GRIN1
Proteoglycans in cancer	KEGG PATHWAY	hsa05205	6	225	0.459109	0.822196	CAMK2G|ELK1|VEGFA|MAPK12|PRKX|WNT7B
Herpes simplex infection	KEGG PATHWAY	hsa05168	5	185	0.46159	0.822196	PML|DAXX|DDX58|TRAF3|STAT2
Glycosphingolipid biosynthesis - lacto and neolacto series	KEGG PATHWAY	hsa00601	1	26	0.470065	0.822196	B4GALT2
Hepatitis B	KEGG PATHWAY	hsa05161	4	147	0.474645	0.822196	PTK2B|ELK1|STAT2|DDX58
Renal cell carcinoma	KEGG PATHWAY	hsa05211	2	66	0.474896	0.822196	TCEB1|VEGFA
Chemokine signaling pathway	KEGG PATHWAY	hsa04062	5	189	0.480358	0.822196	VAV3|PTK2B|PRKX|STAT2|PARD3
Nitrogen metabolism	KEGG PATHWAY	hsa00910	1	27	0.482877	0.822196	GLS2
Amoebiasis	KEGG PATHWAY	hsa05146	3	109	0.490967	0.822799	LAMA3|PRKX|COL4A4
Homologous recombination	KEGG PATHWAY	hsa03440	1	28	0.495381	0.822799	SSBP1
Thyroid cancer	KEGG PATHWAY	hsa05216	1	29	0.507585	0.822799	TFG
beta-Alanine metabolism	KEGG PATHWAY	hsa00410	1	29	0.507585	0.822799	GAD1
Citrate cycle (TCA cycle)	KEGG PATHWAY	hsa00020	1	30	0.519495	0.822799	OGDHL
RNA degradation	KEGG PATHWAY	hsa03018	2	72	0.521147	0.822799	EXOSC4|EDC4
Prolactin signaling pathway	KEGG PATHWAY	hsa04917	2	72	0.521147	0.822799	MAPK12|SOCS2
Jak-STAT signaling pathway	KEGG PATHWAY	hsa04630	4	157	0.52643	0.822799	BCL2L1|SOCS2|STAT2|IL6R
Chronic myeloid leukemia	KEGG PATHWAY	hsa05220	2	73	0.528589	0.822799	BCL2L1|MECOM
Leishmaniasis	KEGG PATHWAY	hsa05140	2	73	0.528589	0.822799	ELK1|MAPK12
Circadian rhythm	KEGG PATHWAY	hsa04710	1	31	0.531119	0.822799	CRY1
Pertussis	KEGG PATHWAY	hsa05133	2	75	0.543239	0.828001	C4BPB|MAPK12
Gastric acid secretion	KEGG PATHWAY	hsa04971	2	75	0.543239	0.828001	CAMK2G|PRKX
Toxoplasmosis	KEGG PATHWAY	hsa05145	3	119	0.55034	0.832113	BCL2L1|LAMA3|MAPK12
RNA transport	KEGG PATHWAY	hsa03013	4	164	0.561197	0.841796	CLNS1A|POM121C|EIF4E2|POM121
Fructose and mannose metabolism	KEGG PATHWAY	hsa00051	1	36	0.585178	0.857498	GMPPA
Phosphatidylinositol signaling system	KEGG PATHWAY	hsa04070	2	81	0.585277	0.857498	IPPK|SYNJ1
Peroxisome	KEGG PATHWAY	hsa04146	2	81	0.585277	0.857498	PEX1|MPV17
Glycine, serine and threonine metabolism	KEGG PATHWAY	hsa00260	1	37	0.595222	0.86075	CBS
Bladder cancer	KEGG PATHWAY	hsa05219	1	38	0.605024	0.86075	VEGFA
Hypertrophic cardiomyopathy (HCM)	KEGG PATHWAY	hsa05410	2	84	0.605208	0.86075	TTN|DAG1
Influenza A	KEGG PATHWAY	hsa05164	4	176	0.617459	0.86075	PML|DDX58|STAT2|MAPK12
Nicotine addiction	KEGG PATHWAY	hsa05033	1	40	0.623927	0.86075	GRIN1
Insulin secretion	KEGG PATHWAY	hsa04911	2	87	0.624411	0.86075	CAMK2G|PRKX
Transcriptional misregulation in cancer	KEGG PATHWAY	hsa05202	4	179	0.630811	0.86075	BCL2L1|PML|ATM|SIN3A
Osteoclast differentiation	KEGG PATHWAY	hsa04380	3	134	0.631348	0.86075	PPP3CC|STAT2|MAPK12
Tight junction	KEGG PATHWAY	hsa04530	3	134	0.631348	0.86075	EPB41L1|MYH11|PARD3
Fat digestion and absorption	KEGG PATHWAY	hsa04975	1	41	0.633038	0.86075	DGAT1
Huntington's disease	KEGG PATHWAY	hsa05016	4	183	0.64815	0.873164	CLTCL1|GRIN1|DNAH1|SIN3A
Type I diabetes mellitus	KEGG PATHWAY	hsa04940	1	44	0.659077	0.873164	GAD1
Proteasome	KEGG PATHWAY	hsa03050	1	44	0.659077	0.873164	PSMD6
Morphine addiction	KEGG PATHWAY	hsa05032	2	93	0.660648	0.873164	GABBR1|PRKX
Vasopressin-regulated water reabsorption	KEGG PATHWAY	hsa04962	1	45	0.667342	0.875886	PRKX
Type II diabetes mellitus	KEGG PATHWAY	hsa04930	1	48	0.69096	0.900631	SOCS2
Estrogen signaling pathway	KEGG PATHWAY	hsa04915	2	100	0.699345	0.905316	GABBR1|PRKX
Ovarian steroidogenesis	KEGG PATHWAY	hsa04913	1	51	0.712912	0.911407	PRKX
Retrograde endocannabinoid signaling	KEGG PATHWAY	hsa04723	2	103	0.714784	0.911407	PRKX|MAPK12
Taste transduction	KEGG PATHWAY	hsa04742	1	53	0.726678	0.911407	PRKX
Vibrio cholerae infection	KEGG PATHWAY	hsa05110	1	54	0.733313	0.911407	PRKX
Fanconi anemia pathway	KEGG PATHWAY	hsa03460	1	54	0.733313	0.911407	ERCC1
Toll-like receptor signaling pathway	KEGG PATHWAY	hsa04620	2	107	0.734337	0.911407	TRAF3|MAPK12
Legionellosis	KEGG PATHWAY	hsa05134	1	55	0.739788	0.911407	CLK1
TNF signaling pathway	KEGG PATHWAY	hsa04668	2	110	0.748249	0.911407	TRAF3|MAPK12
Acute myeloid leukemia	KEGG PATHWAY	hsa05221	1	57	0.752273	0.911407	PML
NOD-like receptor signaling pathway	KEGG PATHWAY	hsa04621	1	57	0.752273	0.911407	MAPK12
Cholinergic synapse	KEGG PATHWAY	hsa04725	2	113	0.761534	0.916752	CAMK2G|PRKX
Cytosolic DNA-sensing pathway	KEGG PATHWAY	hsa04623	1	63	0.786266	0.928628	DDX58
Neurotrophin signaling pathway	KEGG PATHWAY	hsa04722	2	120	0.790205	0.928628	CAMK2G|MAPK12
Vascular smooth muscle contraction	KEGG PATHWAY	hsa04270	2	121	0.794045	0.928628	MYH11|PRKX
Glioma	KEGG PATHWAY	hsa05214	1	65	0.796534	0.928628	CAMK2G
Retinol metabolism	KEGG PATHWAY	hsa00830	1	68	0.811022	0.928628	DGAT1
Epithelial cell signaling in Helicobacter pylori infection	KEGG PATHWAY	hsa05120	1	68	0.811022	0.928628	MAPK12
Alcoholism	KEGG PATHWAY	hsa05034	3	180	0.814359	0.928628	GRIN1|HDAC3|HDAC6
Tuberculosis	KEGG PATHWAY	hsa05152	3	180	0.814359	0.928628	CAMK2G|PPP3CC|MAPK12
Complement and coagulation cascades	KEGG PATHWAY	hsa04610	1	69	0.81562	0.928628	C4BPB
Thyroid hormone synthesis	KEGG PATHWAY	hsa04918	1	72	0.828758	0.932813	PRKX
Spliceosome	KEGG PATHWAY	hsa03040	2	131	0.829167	0.932813	PRPF40B|CHERP
Measles	KEGG PATHWAY	hsa05162	2	134	0.838607	0.934955	DDX58|STAT2
Arrhythmogenic right ventricular cardiomyopathy (ARVC)	KEGG PATHWAY	hsa05412	1	75	0.840965	0.934955	DAG1
Metabolism of xenobiotics by cytochrome P450	KEGG PATHWAY	hsa00980	1	80	0.859417	0.945503	EPHX1
Chemical carcinogenesis	KEGG PATHWAY	hsa05204	1	83	0.86945	0.945503	EPHX1
Hematopoietic cell lineage	KEGG PATHWAY	hsa04640	1	88	0.884615	0.945503	IL6R
Protein digestion and absorption	KEGG PATHWAY	hsa04974	1	88	0.884615	0.945503	COL4A4
Gap junction	KEGG PATHWAY	hsa04540	1	89	0.887431	0.945503	PRKX
Salivary secretion	KEGG PATHWAY	hsa04970	1	90	0.890179	0.945503	PRKX
Rheumatoid arthritis	KEGG PATHWAY	hsa05323	1	90	0.890179	0.945503	VEGFA
mRNA surveillance pathway	KEGG PATHWAY	hsa03015	1	92	0.895476	0.945503	GSPT1
Carbon metabolism	KEGG PATHWAY	hsa01200	1	92	0.895476	0.945503	OGDHL
Neuroactive ligand-receptor interaction	KEGG PATHWAY	hsa04080	4	275	0.903934	0.94913	LPAR2|GABBR1|GRIN1|PARD3
Alzheimer's disease	KEGG PATHWAY	hsa05010	2	170	0.920281	0.959776	GRIN1|PPP3CC
Chagas disease (American trypanosomiasis)	KEGG PATHWAY	hsa05142	1	105	0.924229	0.959776	MAPK12
Serotonergic synapse	KEGG PATHWAY	hsa04726	1	114	0.93938	0.970179	PRKX
Parkinson's disease	KEGG PATHWAY	hsa05012	1	131	0.960259	0.980471	UBE2J2
Systemic lupus erythematosus	KEGG PATHWAY	hsa05322	1	135	0.964024	0.980471	TRIM21
Ribosome	KEGG PATHWAY	hsa03010	1	136	0.964908	0.980471	RPL37
Protein processing in endoplasmic reticulum	KEGG PATHWAY	hsa04141	1	167	0.983808	0.99433	UBE2J2
Cytokine-cytokine receptor interaction	KEGG PATHWAY	hsa04060	2	266	0.989528	0.994791	VEGFA|IL6R
Olfactory transduction	KEGG PATHWAY	hsa04740	2	406	0.999572	0.999572	CAMK2G|PRKX
